# Supplementary material for: Predicting rice diseases across diverse agro-meteorological conditions using an artificial intelligence approach
Source: PeerJ Comput Sci. 2021 Sep 3;7:e687. doi: 10.7717/peerj-cs.687 (PMC8444092; doi:10.7717/peerj-cs.687)
Supplement: Supplemental Information 1 — Each data point is the average of the agro-meteorological parameters values which is collected week wise as per Indian Meteorological Department and Regressor is applied to predict values. [file peerj-cs-07-687-s001.csv]

Location	Address	Period	Maximum Temperature	Minimum Temperature	Temperature	Heat Index	Precipitation	Wind Speed	Cloud Cover	Relative Humidity
Karjat, MH, India	Karjat, MH, India	Week 1 (Jan) 2000	33.1	17.5	25.4	32.3	0	14.8	0.3	48.93
Karjat, MH, India	Karjat, MH, India	Week 2 (Jan) 2000	33.1	11.2	24.8	32	0	18.4	2.4	42.3
Karjat, MH, India	Karjat, MH, India	Week 3 (Jan) 2000	31.1	11.2	24.3	31.9	0	22.3	5.5	57.2
Karjat, MH, India	Karjat, MH, India	Week 4 (Jan) 2000	37.1	17.2	26.3	39.4	0	22.3	7.6	53.69
Karjat, MH, India	Karjat, MH, India	Week 5 (Jan) 2000	34.1	17.3	25.9	32.8	0	18.4	1.1	44.75
Karjat, MH, India	Karjat, MH, India	Week 6 (Feb) 2000	32.1	12.2	24	30.1	261.9	18.4	22.8	58.78
Karjat, MH, India	Karjat, MH, India	Week 7 (Feb) 2000	30.1	15.3	23	29.5	0	24.1	10.7	63.04
Karjat, MH, India	Karjat, MH, India	Week 8 (Feb) 2000	33.1	10.4	25	34.1	11.9	20.5	12	53.39
Karjat, MH, India	Karjat, MH, India	Week 9 (Feb) 2000	35.1	18.1	25.1	34.4	0	61.3	16.7	59.11
Karjat, MH, India	Karjat, MH, India	Week 10 (Mar) 2000	38.1	11.9	26.7	36.7	0	22.3	3.8	47.16
Karjat, MH, India	Karjat, MH, India	Week 11 (Mar) 2000	32.4	14.4	24.9	30.5	0	22.3	5.1	48.34
Karjat, MH, India	Karjat, MH, India	Week 12 (Mar) 2000	34.5	18.9	26	32.3	0	22.3	14.2	50.02
Karjat, MH, India	Karjat, MH, India	Week 13 (Mar) 2000	40.1	16.2	28.5	42.3	0	22.3	5.6	40.82
Karjat, MH, India	Karjat, MH, India	Week 14 (Apr) 2000	38.4	18.4	29.9	40.2	0	24.1	8.9	50.4
Karjat, MH, India	Karjat, MH, India	Week 15 (Apr) 2000	34.4	24.2	29.1	39.3	4.2	22.3	25.6	56.6
Karjat, MH, India	Karjat, MH, India	Week 16 (Apr) 2000	38.7	22.2	28.7	38	0	24.1	25.9	65.1
Karjat, MH, India	Karjat, MH, India	Week 17 (Apr) 2000	34.6	22.7	29	40.7	5.6	22.3	31.9	65.55
Karjat, MH, India	Karjat, MH, India	Week 18 (Apr) 2000	35.5	22.7	29.3	36.2	0	27.7	31.6	61.3
Karjat, MH, India	Karjat, MH, India	Week 19 (May) 2000	34.7	23.4	29.3	36.3	3.1	24.1	40.6	62.09
Karjat, MH, India	Karjat, MH, India	Week 20 (May) 2000	33.7	23	29.5	40.7	7.4	22.3	39.2	60.46
Karjat, MH, India	Karjat, MH, India	Week 21 (May) 2000	34.1	22.1	28.2	39.3	219.76	22.3	66.6	72.32
Karjat, MH, India	Karjat, MH, India	Week 22 (May) 2000	33.1	24.4	29.8	42.5	29.98	24.1	52.7	73.47
Karjat, MH, India	Karjat, MH, India	Week 23 (Jun) 2000	33.2	22.4	29	42.6	104.94	27.7	70.8	79.73
Karjat, MH, India	Karjat, MH, India	Week 24 (Jun) 2000	33.1	22.2	28.6	44	161.61	24.1	84.4	80.26
Karjat, MH, India	Karjat, MH, India	Week 25 (Jun) 2000	31.1	22.7	28.8	36.7	18.71	27.7	54.8	68.99
Karjat, MH, India	Karjat, MH, India	Week 26 (Jun) 2000	32.1	23.4	29.3	40.8	27.24	22.3	69.5	75.53
Karjat, MH, India	Karjat, MH, India	Week 27 (Jul) 2000	32.1	22.2	27.5	40.8	134.81	22.3	84.5	86.15
Karjat, MH, India	Karjat, MH, India	Week 28 (Jul) 2000	30.1	22.4	26.8	38.4	364.83	24.1	91.5	83.82
Karjat, MH, India	Karjat, MH, India	Week 29 (Jul) 2000	30.1	22.4	26.6	36.3	567.93	27.7	95.4	83.52
Karjat, MH, India	Karjat, MH, India	Week 30 (Jul) 2000	30.1	22.4	27.6	36.3	37.28	50.4	80.4	82.96
Karjat, MH, India	Karjat, MH, India	Week 31 (Jul) 2000	31.1	20.4	28.2	36.7	12.6	24.1	51	77.11
Karjat, MH, India	Karjat, MH, India	Week 32 (Aug) 2000	33.1	23	29.7	40.8	8.3	24.1	48.1	71.74
Karjat, MH, India	Karjat, MH, India	Week 33 (Aug) 2000	33.1	21.2	28.8	40.8	197.34	25.9	80.7	77.16
Karjat, MH, India	Karjat, MH, India	Week 34 (Aug) 2000	33.1	21.9	30	44	31.52	25.9	65.6	70.46
Karjat, MH, India	Karjat, MH, India	Week 35 (Aug) 2000	30.1	22.7	27.1	37.6	231.79	44.3	93.6	86.98
Karjat, MH, India	Karjat, MH, India	Week 36 (Sep) 2000	30.1	21.7	26.1	35.2	126.53	22.3	81.1	87.18
Karjat, MH, India	Karjat, MH, India	Week 37 (Sep) 2000	30.1	20.7	27.4	35.2	10.14	20.5	65.6	78.95
Karjat, MH, India	Karjat, MH, India	Week 38 (Sep) 2000	32.1	18.4	28.2	36.9	0.2	22.3	46.4	74.64
Karjat, MH, India	Karjat, MH, India	Week 39 (Sep) 2000	34.1	18.4	28.5	42.3	23.8	20.5	59	75.25
Karjat, MH, India	Karjat, MH, India	Week 40 (Sep) 2000	33.1	21.1	28.2	42.3	194.74	18.4	65	76.27
Karjat, MH, India	Karjat, MH, India	Week 41 (Oct) 2000	33.1	22.4	28.4	40.8	45.09	18.4	56.9	74.68
Karjat, MH, India	Karjat, MH, India	Week 42 (Oct) 2000	33.1	20.6	28.2	40.7	96.73	16.6	65.9	73.56
Karjat, MH, India	Karjat, MH, India	Week 43 (Oct) 2000	36.1	14.1	28.2	37.9	0	16.6	44.4	68.75
Karjat, MH, India	Karjat, MH, India	Week 44 (Oct) 2000	35.1	20.1	27.8	37.1	0	18.4	15.3	68.97
Karjat, MH, India	Karjat, MH, India	Week 45 (Nov) 2000	34.1	14.1	27.1	39.3	18.2	18.4	27.2	67.51
Karjat, MH, India	Karjat, MH, India	Week 46 (Nov) 2000	36.1	17.4	27	38	30	16.6	23.6	67.97
Karjat, MH, India	Karjat, MH, India	Week 47 (Nov) 2000	35.1	17.9	27.1	35.6	0	55.4	16.3	58.32
Karjat, MH, India	Karjat, MH, India	Week 48 (Nov) 2000	36.1	18.5	26.9	36.4	0	16.6	18.6	58.13
Karjat, MH, India	Karjat, MH, India	Week 49 (Dec) 2000	34.1	12.7	25.9	34.2	0	22.3	18.2	54.4
Karjat, MH, India	Karjat, MH, India	Week 50 (Dec) 2000	35.1	8.1	25.4	37	0	14.8	14.9	52.12
Karjat, MH, India	Karjat, MH, India	Week 51 (Dec) 2000	34.1	12.4	24.6	33	0	16.6	8.6	56.56
Karjat, MH, India	Karjat, MH, India	Week 52 (Dec) 2000	35.1	13.7	25	34.1	0	14.8	7.2	55.36
Karjat, MH, India	Karjat, MH, India	Week 53 (Dec) 2000	35.1	8.4	24.7	33.8	15.15	20.5	34.2	57.75
Karjat, MH, India	Karjat, MH, India	Week 1 (Jan) 2001	33.1	16.5	24.1	33.5	0	20.5	20.7	64.99
Karjat, MH, India	Karjat, MH, India	Week 2 (Jan) 2001	30.1	11.4	23.6	30.5	0	16.6	13.1	63.21
Karjat, MH, India	Karjat, MH, India	Week 3 (Jan) 2001	33.1	15.7	25.4	33.1	0	22.3	23.9	59.31
Karjat, MH, India	Karjat, MH, India	Week 4 (Jan) 2001	31.1	11.2	22.1	29.9	0	18.4	19.5	57.74
Karjat, MH, India	Karjat, MH, India	Week 5 (Jan) 2001	32.4	14.4	23.6	30.5	0	18.4	36.7	55.83
Karjat, MH, India	Karjat, MH, India	Week 6 (Feb) 2001	36.9	10.4	22.9	34.5	0	18.4	3.5	56.79
Karjat, MH, India	Karjat, MH, India	Week 7 (Feb) 2001	33.7	13.6	22.8	31.2	0	18.4	5.3	63.16
Karjat, MH, India	Karjat, MH, India	Week 8 (Feb) 2001	33.2	11.4	25.3	34.7	0	18.4	7.2	65.71
Karjat, MH, India	Karjat, MH, India	Week 9 (Feb) 2001	33.7	11.1	25.8	33.8	0	20.5	26.9	65.76
Karjat, MH, India	Karjat, MH, India	Week 10 (Mar) 2001	32.7	14.7	25.8	35	0	22.3	27.1	63.82
Karjat, MH, India	Karjat, MH, India	Week 11 (Mar) 2001	32.4	13.7	25.5	33	0	22.3	19.7	67.23
Karjat, MH, India	Karjat, MH, India	Week 12 (Mar) 2001	36.4	18.1	26.1	34.7	0	22.3	20.7	68.34
Karjat, MH, India	Karjat, MH, India	Week 13 (Mar) 2001	35.2	15.4	25.7	33.6	0	24.1	17.1	56.35
Karjat, MH, India	Karjat, MH, India	Week 14 (Apr) 2001	36.1	19.6	28.6	39.9	3.8	22.3	29.3	59.06
Karjat, MH, India	Karjat, MH, India	Week 15 (Apr) 2001	36.4	22.6	28.4	37.8	0	24.1	40.2	61.01
Karjat, MH, India	Karjat, MH, India	Week 16 (Apr) 2001	38.7	19.6	28.9	42	4.1	27.7	30.5	63.55
Karjat, MH, India	Karjat, MH, India	Week 17 (Apr) 2001	38.7	21.9	28.8	38.1	0	25.9	18	67.03
Karjat, MH, India	Karjat, MH, India	Week 18 (Apr) 2001	37.7	21.1	29.3	40.7	0	25.9	35.1	69.56
Karjat, MH, India	Karjat, MH, India	Week 19 (May) 2001	36.2	23.4	28.9	38	0	74.2	35.7	70.66
Karjat, MH, India	Karjat, MH, India	Week 20 (May) 2001	35.1	23	29.5	39.4	0	27.7	41	70.7
Karjat, MH, India	Karjat, MH, India	Week 21 (May) 2001	36.1	24.1	30.1	43.7	22.91	33.5	53.2	64.7
Karjat, MH, India	Karjat, MH, India	Week 22 (May) 2001	34.1	24.7	29.2	40.7	6.1	31.3	56.4	72.12
Karjat, MH, India	Karjat, MH, India	Week 23 (Jun) 2001	35.1	23.6	28.3	39.4	108.9	25.9	69.8	78.7
Karjat, MH, India	Karjat, MH, India	Week 24 (Jun) 2001	31.9	22.1	26.5	35.6	279.95	33.5	91	79.87
Karjat, MH, India	Karjat, MH, India	Week 25 (Jun) 2001	31.1	23.4	28.1	37	37.97	27.7	72	72.16
Karjat, MH, India	Karjat, MH, India	Week 26 (Jun) 2001	32.1	23	28.2	35.9	104.24	33.5	63.7	70.3
Karjat, MH, India	Karjat, MH, India	Week 27 (Jul) 2001	31.1	22.1	26.1	36.3	239.63	29.5	91.6	81.81
Karjat, MH, India	Karjat, MH, India	Week 28 (Jul) 2001	30.1	21.7	25.9	35.2	263.07	33.5	88.9	81.87
Karjat, MH, India	Karjat, MH, India	Week 29 (Jul) 2001	31.1	22.1	27.1	35.6	39.66	29.5	87.8	75.47
Karjat, MH, India	Karjat, MH, India	Week 30 (Jul) 2001	31.1	21.9	27.4	36.7	41.14	25.9	77.3	76.93
Karjat, MH, India	Karjat, MH, India	Week 31 (Jul) 2001	31.1	22.1	26.9	36.7	37.44	27.7	81.9	77.32
Karjat, MH, India	Karjat, MH, India	Week 32 (Aug) 2001	31.1	21.1	27	36.7	201.91	29.5	92.2	78.38
Karjat, MH, India	Karjat, MH, India	Week 33 (Aug) 2001	32.1	22.1	27.2	36.9	194.73	31.3	89.9	77.04
Karjat, MH, India	Karjat, MH, India	Week 34 (Aug) 2001	32.1	22.2	27.7	36.9	24.21	22.3	85.6	74.48
Karjat, MH, India	Karjat, MH, India	Week 35 (Aug) 2001	32.1	22.2	27.9	36.9	26.26	27.7	74.5	72.4
Karjat, MH, India	Karjat, MH, India	Week 36 (Sep) 2001	34.1	20.4	27.8	39.5	7.6	18.4	66.2	73.57
Karjat, MH, India	Karjat, MH, India	Week 37 (Sep) 2001	32.7	20.4	27.9	39.3	13.1	27.7	60.5	72.21
Karjat, MH, India	Karjat, MH, India	Week 38 (Sep) 2001	33.1	21.7	26.9	40.7	179.02	27.7	79	80.66
Karjat, MH, India	Karjat, MH, India	Week 39 (Sep) 2001	33.1	21.1	27.9	44	148.6	27.7	66.7	79
Karjat, MH, India	Karjat, MH, India	Week 40 (Oct) 2001	32.1	22.2	27.3	39.3	435.78	27.7	73.8	83.44
Karjat, MH, India	Karjat, MH, India	Week 41 (Oct) 2001	34.1	22.2	27.6	43.7	179.51	24.1	61.2	82.79
Karjat, MH, India	Karjat, MH, India	Week 42 (Oct) 2001	36.1	19.2	28.9	45.9	49	20.5	45.6	70.35
Karjat, MH, India	Karjat, MH, India	Week 43 (Oct) 2001	35.1	14.2	28.8	37.9	0	18.4	2.9	52.68
Karjat, MH, India	Karjat, MH, India	Week 44 (Oct) 2001	35.1	12.9	27.8	44	0	18.4	6.4	64.58
Karjat, MH, India	Karjat, MH, India	Week 45 (Nov) 2001	35.1	14.2	27.3	38.4	0	69.8	7.7	57.33
Karjat, MH, India	Karjat, MH, India	Week 46 (Nov) 2001	35.1	11.4	27.6	44	0	79.6	10.2	60.51
Karjat, MH, India	Karjat, MH, India	Week 47 (Nov) 2001	37.1	12.4	28.2	46.9	0	14.8	5.6	47.46
Karjat, MH, India	Karjat, MH, India	Week 48 (Nov) 2001	34.1	12.1	24.8	34.1	0	14.8	16	57.33
Karjat, MH, India	Karjat, MH, India	Week 49 (Dec) 2001	36.1	11.9	25.6	38.2	0	177.5	4.9	64.23
Karjat, MH, India	Karjat, MH, India	Week 50 (Dec) 2001	35.1	13.7	25.7	39.5	0	177.5	6.1	66.87
Karjat, MH, India	Karjat, MH, India	Week 51 (Dec) 2001	35.1	8.4	26.1	38.7	0	14.8	11.9	51.65
Karjat, MH, India	Karjat, MH, India	Week 52 (Dec) 2001	36.1	15.4	26.6	38.4	0	177.5	24.4	56.3
Karjat, MH, India	Karjat, MH, India	Week 1 (Dec) 2001	34.1	19.5	25.6	33.6	0	14.8	20.6	60.84
Karjat, MH, India	Karjat, MH, India	Week 1 (Jan) 2002	33.1	6.9	24.5	35	0	16.6	18	51.99
Karjat, MH, India	Karjat, MH, India	Week 2 (Jan) 2002	35.1	12.9	26.1	37.1	0	14.8	9.4	56.43
Karjat, MH, India	Karjat, MH, India	Week 3 (Jan) 2002	34.1	9.1	23.6	34.3	0	20.5	15	60.97
Karjat, MH, India	Karjat, MH, India	Week 4 (Jan) 2002	30.3	7.2	21.7	31.4	0	22.3	11.2	57.11
Karjat, MH, India	Karjat, MH, India	Week 5 (Jan) 2002	35.1	8.7	23.8	39.5	0	16.6	17.8	51.62
Karjat, MH, India	Karjat, MH, India	Week 6 (Feb) 2002	34.1	12.9	23.9	37.1	0	18.4	27.2	54
Karjat, MH, India	Karjat, MH, India	Week 7 (Feb) 2002	37.1	15.2	26.4	40.7	0	18.4	9.1	54.25
Karjat, MH, India	Karjat, MH, India	Week 8 (Feb) 2002	36.1	18.2	25.5	46.4	0	24.1	9	55.49
Karjat, MH, India	Karjat, MH, India	Week 9 (Feb) 2002	33.1	16.9	25.1	33.5	0	22.3	9.8	50.6
Karjat, MH, India	Karjat, MH, India	Week 10 (Mar) 2002	36.1	17.8	25.8	34.4	0	24.1	22.5	50.15
Karjat, MH, India	Karjat, MH, India	Week 11 (Mar) 2002	38.1	17.4	27.8	36.7	5.1	22.3	41	42.13
Karjat, MH, India	Karjat, MH, India	Week 12 (Mar) 2002	36.9	15.4	27.4	34.7	0	179.6	16.6	57.24
Karjat, MH, India	Karjat, MH, India	Week 13 (Mar) 2002	35.9	20.5	27.4	39.3	0	20.5	13.5	66.61
Karjat, MH, India	Karjat, MH, India	Week 14 (Apr) 2002	35.2	21.3	28.4	40.8	2.1	24.1	25.7	69.28
Karjat, MH, India	Karjat, MH, India	Week 15 (Apr) 2002	38.1	23.3	29.4	39.4	4.1	24.1	11.4	52.24
Karjat, MH, India	Karjat, MH, India	Week 16 (Apr) 2002	39.1	23.3	29.5	50.5	2.2	25.9	28.8	65.13
Karjat, MH, India	Karjat, MH, India	Week 17 (Apr) 2002	37.7	20.1	29.7	46.9	0	24.1	5.4	60.11
Karjat, MH, India	Karjat, MH, India	Week 18 (Apr) 2002	41.2	23.4	29.1	42.3	3.5	18.4	23.5	67.1
Karjat, MH, India	Karjat, MH, India	Week 19 (May) 2002	35.1	25.1	29.8	42.3	88.1	22.3	43.8	70.24
Karjat, MH, India	Karjat, MH, India	Week 20 (May) 2002	34.1	24.9	29.3	39.4	0	22.3	44.9	68.83
Karjat, MH, India	Karjat, MH, India	Week 21 (May) 2002	34.7	25.7	29.6	39.3	0	22.3	42.7	63.45
Karjat, MH, India	Karjat, MH, India	Week 22 (May) 2002	33.8	26.3	30	40.8	6.9	24.1	43.4	69.02
Karjat, MH, India	Karjat, MH, India	Week 23 (Jun) 2002	33.1	25.9	29.5	39.4	11	24.1	47.3	68.1
Karjat, MH, India	Karjat, MH, India	Week 24 (Jun) 2002	33.6	22.4	27.7	42.5	131.2	34.2	74.5	82.75
Karjat, MH, India	Karjat, MH, India	Week 25 (Jun) 2002	30.1	22.9	25.6	34.3	73.54	14.8	86.2	82.19
Karjat, MH, India	Karjat, MH, India	Week 26 (Jun) 2002	28.4	13.9	24	30.8	103.3	18.4	91.6	85.52
Karjat, MH, India	Karjat, MH, India	Week 27 (Jul) 2002	30.1	23.4	26	34.3	0.4	20.5	68.9	74.07
Karjat, MH, India	Karjat, MH, India	Week 28 (Jul) 2002	29.7	22.7	25.9	32	0.1	33.5	62.4	73.65
Karjat, MH, India	Karjat, MH, India	Week 29 (Jul) 2002	29.1	22.1	24.9	32.8	4.9	21.6	82.8	79.23
Karjat, MH, India	Karjat, MH, India	Week 30 (Jul) 2002	28.4	21.7	24	30.6	17.1	18.4	83.5	84.91
Karjat, MH, India	Karjat, MH, India	Week 31 (Jul) 2002	28.8	20.1	25.1	32	11	11.2	83.6	80.9
Karjat, MH, India	Karjat, MH, India	Week 32 (Aug) 2002	27.7	21.4	23.1	31.8	52.1	13.9	94.2	88.82
Karjat, MH, India	Karjat, MH, India	Week 33 (Aug) 2002	27.1	22.2	23.7	28.6	24.2	24.1	87.4	85.57
Karjat, MH, India	Karjat, MH, India	Week 34 (Aug) 2002	27.2	20.7	23.3	28.6	8.8	14.8	89.8	84.26
Karjat, MH, India	Karjat, MH, India	Week 35 (Aug) 2002	29.4	19.2	23.5	31.3	5.9	13	79.8	84.76
Karjat, MH, India	Karjat, MH, India	Week 36 (Sep) 2002	28.4	20.9	23.6	29.9	20	11.2	73.8	84.41
Karjat, MH, India	Karjat, MH, India	Week 37 (Sep) 2002	30.9	19.1	24.2	33.8	0	11.2	46.4	76.35
Karjat, MH, India	Karjat, MH, India	Week 38 (Sep) 2002	33.1	20.4	27.7	37.1	19.7	14.8	60.3	67.22
Karjat, MH, India	Karjat, MH, India	Week 39 (Sep) 2002	35.1	21.7	28.7	43.7	54.7	14.8	60.1	68.9
Karjat, MH, India	Karjat, MH, India	Week 40 (Oct) 2002	38.1	22.1	30.6	43.5	0	16.6	21.5	60.42
Karjat, MH, India	Karjat, MH, India	Week 41 (Oct) 2002	38.1	21.2	29.6	43.5	2.2	18.4	36	57.25
Karjat, MH, India	Karjat, MH, India	Week 42 (Oct) 2002	36.1	22.6	28.6	42.5	9.2	20.5	51.5	66.6
Karjat, MH, India	Karjat, MH, India	Week 43 (Oct) 2002	37.1	18.1	28.9	42.1	0	22.3	42.7	55.56
Karjat, MH, India	Karjat, MH, India	Week 44 (Oct) 2002	37.1	14.1	27.9	39.4	0	18.4	20.3	58.17
Karjat, MH, India	Karjat, MH, India	Week 45 (Nov) 2002	37.1	13.9	28.2	37.8	0	14.8	21.8	55.85
Karjat, MH, India	Karjat, MH, India	Week 46 (Nov) 2002	37.1	14.2	28.4	39	1.2	18.4	27.2	60.48
Karjat, MH, India	Karjat, MH, India	Week 47 (Nov) 2002	36.1	11.7	27.1	37.1	0	18.4	14.6	53.01
Karjat, MH, India	Karjat, MH, India	Week 48 (Nov) 2002	35.1	14.4	26.3	35.9	0	18.4	9	57.76
Karjat, MH, India	Karjat, MH, India	Week 49 (Dec) 2002	36.1	12.2	25.7	36.4	0	16.6	10.9	62.03
Karjat, MH, India	Karjat, MH, India	Week 50 (Dec) 2002	35.1	13.4	26.6	35.8	0	18.4	21.3	54.27
Karjat, MH, India	Karjat, MH, India	Week 51 (Dec) 2002	36.1	11.1	24.7	35.5	0	18.4	9.3	62.51
Karjat, MH, India	Karjat, MH, India	Week 52 (Dec) 2002	31.1	12.4	22.9	31.5	0	22.3	6.2	62.36
Karjat, MH, India	Karjat, MH, India	Week 1 (Dec) 2002	29.1	15.9	22.2	29.2	0.2	22.3	25.5	63.34
Karjat, MH, India	Karjat, MH, India	Week 1 (Jan) 2003	33.1	10.1	22.9	33.1	0	16.6	19.4	64.21
Karjat, MH, India	Karjat, MH, India	Week 2 (Jan) 2003	33.1	14.7	23.9	34.1	0	18.4	32.3	66.85
Karjat, MH, India	Karjat, MH, India	Week 3 (Jan) 2003	33.1	11.4	24.4	32.3	0	18.4	22.4	51.07
Karjat, MH, India	Karjat, MH, India	Week 4 (Jan) 2003	36.1	10.9	24.7	34.8	0	18.4	21.2	60.23
Karjat, MH, India	Karjat, MH, India	Week 5 (Jan) 2003	33.1	14.9	24.4	35.6	0	20.5	12.7	65.28
Karjat, MH, India	Karjat, MH, India	Week 6 (Feb) 2003	34.1	14.9	24.8	35.9	0	20.5	8.1	64.33
Karjat, MH, India	Karjat, MH, India	Week 7 (Feb) 2003	36.1	14.1	25.5	36.9	0	22.3	1.1	59.75
Karjat, MH, India	Karjat, MH, India	Week 8 (Feb) 2003	37.1	15.4	25.9	36.6	8	22.3	8.9	60.95
Karjat, MH, India	Karjat, MH, India	Week 9 (Feb) 2003	37.1	16.7	27.9	39	0	22.3	2	58.75
Karjat, MH, India	Karjat, MH, India	Week 10 (Mar) 2003	39.1	14.7	26.5	37.7	0	24.1	1.6	41.12
Karjat, MH, India	Karjat, MH, India	Week 11 (Mar) 2003	37.1	14.9	27.2	38.1	0	22.3	12.7	54.06
Karjat, MH, India	Karjat, MH, India	Week 12 (Mar) 2003	36.4	13.9	27.1	37	0	22.3	9.5	57.47
Karjat, MH, India	Karjat, MH, India	Week 13 (Mar) 2003	35.4	21.4	27.9	35.6	0	24.1	5.1	62.23
Karjat, MH, India	Karjat, MH, India	Week 14 (Apr) 2003	36.1	19	27.7	37.4	0	24.1	18.2	66.7
Karjat, MH, India	Karjat, MH, India	Week 15 (Apr) 2003	35.5	23.1	29.3	38.7	1.4	27.7	23.3	59.05
Karjat, MH, India	Karjat, MH, India	Week 16 (Apr) 2003	36.1	19.4	28.5	39.9	0	25.9	14.3	61.53
Karjat, MH, India	Karjat, MH, India	Week 17 (Apr) 2003	36.2	21	28.8	38.4	0	55.4	20	66.02
Karjat, MH, India	Karjat, MH, India	Week 18 (Apr) 2003	38.4	24.1	29.5	39.5	0	24.1	21.6	64.19
Karjat, MH, India	Karjat, MH, India	Week 19 (May) 2003	40.2	21.7	29.2	42.1	0	27.7	18.3	61.53
Karjat, MH, India	Karjat, MH, India	Week 20 (May) 2003	35.3	23.9	29.4	38.2	0	25.9	45.4	66.88
Karjat, MH, India	Karjat, MH, India	Week 21 (May) 2003	35.1	21.7	29.9	38.9	0	25.9	41.6	64.99
Karjat, MH, India	Karjat, MH, India	Week 22 (May) 2003	36.2	26.1	30.1	38.2	0	29.5	34.5	61.57
Karjat, MH, India	Karjat, MH, India	Week 23 (Jun) 2003	36.4	25.4	30.2	40.8	0	24.1	41.6	62.51
Karjat, MH, India	Karjat, MH, India	Week 24 (Jun) 2003	35.1	23.4	28.5	42	133.57	24.1	68.4	75.8
Karjat, MH, India	Karjat, MH, India	Week 25 (Jun) 2003	32.1	21.7	26.7	37.9	182.26	22.3	88.4	80.5
Karjat, MH, India	Karjat, MH, India	Week 26 (Jun) 2003	31.1	22.1	26.7	39.6	100.72	19.7	91.5	81.22
Karjat, MH, India	Karjat, MH, India	Week 27 (Jul) 2003	31.1	23	26.6	35.6	97.6	20.5	81.4	79.57
Karjat, MH, India	Karjat, MH, India	Week 28 (Jul) 2003	32.1	22.4	27.1	36.9	226.32	24.1	86.6	76.45
Karjat, MH, India	Karjat, MH, India	Week 29 (Jul) 2003	33.1	23	27.7	37.1	144.5	25.9	85.8	73.67
Karjat, MH, India	Karjat, MH, India	Week 30 (Jul) 2003	32.1	23	27.9	36.9	97.95	25.9	83.8	73.46
Karjat, MH, India	Karjat, MH, India	Week 31 (Jul) 2003	32.1	22.7	27.9	36.9	23.11	22.3	83.4	72.71
Karjat, MH, India	Karjat, MH, India	Week 32 (Aug) 2003	31.1	21.9	25.5	34.7	115.52	24.1	89.8	81.32
Karjat, MH, India	Karjat, MH, India	Week 33 (Aug) 2003	32.1	21.4	27.1	36.9	221.2	22.3	77.1	74.13
Karjat, MH, India	Karjat, MH, India	Week 34 (Aug) 2003	32.1	20.1	27.3	35	59.64	25.9	77	73.44
Karjat, MH, India	Karjat, MH, India	Week 35 (Aug) 2003	34.1	21.7	26.8	38.4	97.94	22.3	77.4	73.65
Karjat, MH, India	Karjat, MH, India	Week 36 (Sep) 2003	32.1	21.7	27.1	35	22.86	24.1	76	72.18
Karjat, MH, India	Karjat, MH, India	Week 37 (Sep) 2003	32.1	20.9	27.1	35	51.3	22.3	76	70.29
Karjat, MH, India	Karjat, MH, India	Week 38 (Sep) 2003	33.1	19.7	27.3	36.2	8.2	18.4	55.4	69.47
Karjat, MH, India	Karjat, MH, India	Week 39 (Sep) 2003	32.1	21.6	24.9	36.9	50.6	14.8	83.3	82.17
Karjat, MH, India	Karjat, MH, India	Week 40 (Oct) 2003	37.1	20.4	29.1	40.8	20.4	24.9	48.5	62.44
Karjat, MH, India	Karjat, MH, India	Week 41 (Oct) 2003	35.1	22.3	28.9	39.6	68.3	18.4	58.7	63.85
Karjat, MH, India	Karjat, MH, India	Week 42 (Oct) 2003	38.1	22.3	30	39.9	0	18.4	22.1	52.13
Karjat, MH, India	Karjat, MH, India	Week 43 (Oct) 2003	38.1	20.1	28.5	39.4	0	18.4	17.5	55.49
Karjat, MH, India	Karjat, MH, India	Week 44 (Oct) 2003	37.1	19.7	29.2	42.2	2.1	14.8	30.4	52.32
Karjat, MH, India	Karjat, MH, India	Week 45 (Nov) 2003	38.1	15.4	29.4	39.9	0	14.8	27.6	54.12
Karjat, MH, India	Karjat, MH, India	Week 46 (Nov) 2003	37.1	20.2	28.6	38.1	0	18.4	8	51.18
Karjat, MH, India	Karjat, MH, India	Week 47 (Nov) 2003	36.1	17.3	26.7	39	0	18.4	16.3	61
Karjat, MH, India	Karjat, MH, India	Week 48 (Nov) 2003	34.1	11.7	24.8	34.2	0	14.8	7.7	67.02
Karjat, MH, India	Karjat, MH, India	Week 49 (Dec) 2003	34.1	13.9	25.1	34.7	0	14.8	13.2	62.36
Karjat, MH, India	Karjat, MH, India	Week 50 (Dec) 2003	33.1	15.2	23.4	32.5	0	20.5	5.2	66.68
Karjat, MH, India	Karjat, MH, India	Week 51 (Dec) 2003	32.1	10.4	21.3	31.1	0	18.4	10.3	69.32
Karjat, MH, India	Karjat, MH, India	Week 52 (Dec) 2003	30.1	12.1	21	29.5	0	16.6	9.2	64.77
Karjat, MH, India	Karjat, MH, India	Week 1 (Dec) 2003	32.1	15.7	22.5	32	0	14.8	4.4	64.44
Karjat, MH, India	Karjat, MH, India	Week 1 (Jan) 2004	30.1	11.8	19.7	28.6	0	14.8	14.6	70.58
Karjat, MH, India	Karjat, MH, India	Week 2 (Jan) 2004	31.1	12.6	21.6	30.4	0	18.4	8.5	60.28
Karjat, MH, India	Karjat, MH, India	Week 3 (Jan) 2004	34.1	11.1	21.7	32.3	0	18.4	5	60.63
Karjat, MH, India	Karjat, MH, India	Week 4 (Jan) 2004	30.4	11.6	20.4	28.9	0	25.9	20.2	61.2
Karjat, MH, India	Karjat, MH, India	Week 5 (Jan) 2004	30.9	12.7	21.3	30.1	0	25.9	13.7	67.38
Karjat, MH, India	Karjat, MH, India	Week 6 (Feb) 2004	33.1	12.9	22.1	32.5	0	22.3	2.9	55.72
Karjat, MH, India	Karjat, MH, India	Week 7 (Feb) 2004	33.1	14.1	22.5	31.5	0	22.3	1.5	63.7
Karjat, MH, India	Karjat, MH, India	Week 8 (Feb) 2004	37.1	14.4	24.1	35.9	0	22.3	4.6	64.44
Karjat, MH, India	Karjat, MH, India	Week 9 (Feb) 2004	37.1	15.7	26	35.9	0	24.1	6.3	56.69
Karjat, MH, India	Karjat, MH, India	Week 10 (Mar) 2004	40.1	19.6	28.4	38.4	0	22.3	28.3	47.71
Karjat, MH, India	Karjat, MH, India	Week 11 (Mar) 2004	41.1	18.4	28.5	38.7	0	22.3	2.4	47.92
Karjat, MH, India	Karjat, MH, India	Week 12 (Mar) 2004	41.1	20.4	29.4	41.9	0	25.9	6.4	53.61
Karjat, MH, India	Karjat, MH, India	Week 13 (Mar) 2004	37.2	20.2	27.3	38	0	22.3	4.3	63.21
Karjat, MH, India	Karjat, MH, India	Week 14 (Apr) 2004	35	21.7	27.2	37.1	0	22.3	39.8	67.93
Karjat, MH, India	Karjat, MH, India	Week 15 (Apr) 2004	35.6	21.2	27.9	38.2	0	22.3	16.8	66.6
Karjat, MH, India	Karjat, MH, India	Week 16 (Apr) 2004	35.2	22.5	28.6	39.4	0	20.5	14	59.34
Karjat, MH, India	Karjat, MH, India	Week 17 (Apr) 2004	38.4	23.5	29.3	37	0	22.3	17.9	58.3
Karjat, MH, India	Karjat, MH, India	Week 18 (Apr) 2004	40.2	24.3	29.3	37.8	0	24.1	16.1	61.09
Karjat, MH, India	Karjat, MH, India	Week 19 (May) 2004	38.1	24.4	30.9	43.3	19.65	27.7	54.7	57.41
Karjat, MH, India	Karjat, MH, India	Week 20 (May) 2004	34.1	25.1	28.6	38.4	20.7	25.9	52.5	66.12
Karjat, MH, India	Karjat, MH, India	Week 21 (May) 2004	33.1	24.1	29.4	37.1	33	25.9	56.9	64.7
Karjat, MH, India	Karjat, MH, India	Week 22 (May) 2004	35.4	24.1	29.9	37.4	1.3	27.7	35	59.85
Karjat, MH, India	Karjat, MH, India	Week 23 (Jun) 2004	35.3	23	29.9	38.2	96.7	25.9	62.1	63.36
Karjat, MH, India	Karjat, MH, India	Week 24 (Jun) 2004	35.1	24.1	28.3	37.8	14.7	29.5	78.6	65.96
Karjat, MH, India	Karjat, MH, India	Week 25 (Jun) 2004	30.1	22.7	26.9	35.8	257.43	27.7	91.7	77.1
Karjat, MH, India	Karjat, MH, India	Week 26 (Jun) 2004	32.1	23.4	28.7	36.9	11.4	31.3	76.3	67.65
Karjat, MH, India	Karjat, MH, India	Week 27 (Jul) 2004	33.1	23	28.3	38.2	133.75	25.9	73.1	70.23
Karjat, MH, India	Karjat, MH, India	Week 28 (Jul) 2004	31.1	23	27.6	35.6	60.8	25.9	70.9	72.13
Karjat, MH, India	Karjat, MH, India	Week 29 (Jul) 2004	32.1	22.1	27.3	35.9	65	24.1	72.6	71.07
Karjat, MH, India	Karjat, MH, India	Week 30 (Jul) 2004	32.1	23	28.1	40.8	133.57	27.7	86.9	73.58
Karjat, MH, India	Karjat, MH, India	Week 31 (Jul) 2004	31.1	21.7	25.4	37.6	406.61	25.9	94.3	85.53
Karjat, MH, India	Karjat, MH, India	Week 32 (Aug) 2004	31.1	22.1	26.5	35.6	446.82	33.5	94	81.52
Karjat, MH, India	Karjat, MH, India	Week 33 (Aug) 2004	31.1	22.1	27.2	33.8	197.85	33.5	92.3	71.11
Karjat, MH, India	Karjat, MH, India	Week 34 (Aug) 2004	31.1	22.4	26.6	34.7	124.73	27.7	84.1	71.07
Karjat, MH, India	Karjat, MH, India	Week 35 (Aug) 2004	32.1	22.1	27.6	35	29.12	27.7	76.9	62.35
Karjat, MH, India	Karjat, MH, India	Week 36 (Sep) 2004	32.1	19.4	27.9	35	8.03	24.1	63.7	66.1
Karjat, MH, India	Karjat, MH, India	Week 37 (Sep) 2004	32.1	21.1	27.1	37.9	66.68	25.9	81.9	79.4
Karjat, MH, India	Karjat, MH, India	Week 38 (Sep) 2004	32.1	22.4	28	38	66.7	24.1	64.2	73.81
Karjat, MH, India	Karjat, MH, India	Week 39 (Sep) 2004	34.1	22.2	28	40.7	134.16	22.3	76.7	77.11
Karjat, MH, India	Karjat, MH, India	Week 40 (Sep) 2004	33.1	21.7	28.1	40.7	60.8	18.4	67	75.1
Karjat, MH, India	Karjat, MH, India	Week 41 (Oct) 2004	31.1	21.8	26.7	33.8	11	22.3	64.7	77.32
Karjat, MH, India	Karjat, MH, India	Week 42 (Oct) 2004	34.1	19	26.2	36.2	0	18.4	16.3	65.47
Karjat, MH, India	Karjat, MH, India	Week 43 (Oct) 2004	36.1	19.1	26.7	37.5	0	55.4	9.4	50.71
Karjat, MH, India	Karjat, MH, India	Week 44 (Oct) 2004	37.1	17.2	27.4	37	0	18.4	42.1	56.39
Karjat, MH, India	Karjat, MH, India	Week 45 (Nov) 2004	35.1	18.3	27	36.6	0.95	16.6	37.8	59.53
Karjat, MH, India	Karjat, MH, India	Week 46 (Nov) 2004	36.1	19.2	28.3	39.9	11.4	18.4	36.8	65.12
Karjat, MH, India	Karjat, MH, India	Week 47 (Nov) 2004	37.1	17.9	26.6	36.6	0	18.4	11	58.59
Karjat, MH, India	Karjat, MH, India	Week 48 (Nov) 2004	36.1	15.7	26.3	35.9	0	18.4	0.2	54.62
Karjat, MH, India	Karjat, MH, India	Week 49 (Dec) 2004	33.1	11.7	26.6	32.5	0	16.6	19.1	49.91
Karjat, MH, India	Karjat, MH, India	Week 50 (Dec) 2004	35.1	14.4	26.5	33.4	0	18.4	7.4	49.88
Karjat, MH, India	Karjat, MH, India	Week 51 (Dec) 2004	34.1	13.2	25.9	33.1	0	18.4	9.8	50.22
Karjat, MH, India	Karjat, MH, India	Week 52 (Dec) 2004	31.1	10.4	23.5	31	0	18.4	14.9	66.38
Karjat, MH, India	Karjat, MH, India	Week 1 (Dec) 2004	31.1	13.2	24.8	31	0	18.4	27.9	66.28
Karjat, MH, India	Karjat, MH, India	Week 1 (Jan) 2005	27.1	17.1	22.7	27.1	0	22.3	44.2	59
Karjat, MH, India	Karjat, MH, India	Week 2 (Jan) 2005	34.1	13.2	25.3	34.7	0	16.6	3.3	58.69
Karjat, MH, India	Karjat, MH, India	Week 3 (Jan) 2005	31.1	10.4	24.4	30.9	0	18.4	19	57.99
Karjat, MH, India	Karjat, MH, India	Week 4 (Jan) 2005	32.1	10.4	23.2	31.1	0	25.9	3.6	46.2
Karjat, MH, India	Karjat, MH, India	Week 5 (Jan) 2005	30.5	13.4	23.5	29.4	6	18.4	34.7	55.32
Karjat, MH, India	Karjat, MH, India	Week 6 (Feb) 2005	33.1	15.1	25.8	33.1	4.1	27.7	12.7	51.51
Karjat, MH, India	Karjat, MH, India	Week 7 (Feb) 2005	36.1	14.7	27.6	37.4	0	22.3	6.5	51.4
Karjat, MH, India	Karjat, MH, India	Week 8 (Feb) 2005	35.1	16.1	25.9	34.8	0	24.1	17.9	43.26
Karjat, MH, India	Karjat, MH, India	Week 9 (Feb) 2005	37.7	14.9	26.1	38	0	24.1	5	50.58
Karjat, MH, India	Karjat, MH, India	Week 10 (Mar) 2005	34.9	17.1	26.2	35.2	0	25.9	21	67.02
Karjat, MH, India	Karjat, MH, India	Week 11 (Mar) 2005	35.1	16.4	25.7	33	0.6	33.5	21.6	60.06
Karjat, MH, India	Karjat, MH, India	Week 12 (Mar) 2005	37.1	19.4	28.7	38	0	29.5	2.1	49
Karjat, MH, India	Karjat, MH, India	Week 13 (Mar) 2005	35.9	20.1	27.7	38.2	0	31.3	7.8	58.43
Karjat, MH, India	Karjat, MH, India	Week 14 (Apr) 2005	39.1	21.7	28.6	40.8	0	33.5	8.4	62.46
Karjat, MH, India	Karjat, MH, India	Week 15 (Apr) 2005	37.1	21.2	29.6	44	0	29.5	21.3	59.03
Karjat, MH, India	Karjat, MH, India	Week 16 (Apr) 2005	34.9	22.1	28.7	36.7	21.3	27.7	27.1	52.73
Karjat, MH, India	Karjat, MH, India	Week 17 (Apr) 2005	35.7	23.3	29.4	39.5	16	29.5	41.4	59.77
Karjat, MH, India	Karjat, MH, India	Week 18 (Apr) 2005	33.9	22.6	28.5	34.3	0	27.7	22.5	56.6
Karjat, MH, India	Karjat, MH, India	Week 19 (May) 2005	33.6	23.7	28.6	35.9	9.3	31.3	37.9	53.52
Karjat, MH, India	Karjat, MH, India	Week 20 (May) 2005	34.3	20.1	28.9	33.7	0	27.7	21.1	52.35
Karjat, MH, India	Karjat, MH, India	Week 21 (May) 2005	35.5	24.1	29.9	39.3	0	27.7	33.2	60.12
Karjat, MH, India	Karjat, MH, India	Week 22 (May) 2005	35.4	25.4	30.9	37.4	16	29.5	36.4	50.92
Karjat, MH, India	Karjat, MH, India	Week 23 (Jun) 2005	34.6	25.9	30.7	36.6	6.4	27.7	50.9	51.94
Karjat, MH, India	Karjat, MH, India	Week 24 (Jun) 2005	34.7	27.3	31.5	39.5	5	22.3	45.4	52.94
Karjat, MH, India	Karjat, MH, India	Week 25 (Jun) 2005	34.5	23.9	30.7	39.5	119.92	29.5	59.7	62.15
Karjat, MH, India	Karjat, MH, India	Week 26 (Jun) 2005	36.4	22.9	26.8	40.1	419.2	27.7	93.1	73.89
Karjat, MH, India	Karjat, MH, India	Week 27 (Jul) 2005	31.1	22.9	27	36.7	301.47	27.7	97.2	79.02
Karjat, MH, India	Karjat, MH, India	Week 28 (Jul) 2005	31.1	25.8	28.1	35.6	46.25	25.9	88.5	72.2
Karjat, MH, India	Karjat, MH, India	Week 29 (Jul) 2005	31.7	23.4	28.5	39.3	51	29.5	83.5	74.67
Karjat, MH, India	Karjat, MH, India	Week 30 (Jul) 2005	31.1	23	27.6	37.9	195.72	22.3	87.6	75.15
Karjat, MH, India	Karjat, MH, India	Week 31 (Jul) 2005	30.1	22.6	26.7	35.2	413.65	25.9	94.7	78.81
Karjat, MH, India	Karjat, MH, India	Week 32 (Aug) 2005	30.1	22.1	26.5	34.3	288.98	29.5	96.8	79.81
Karjat, MH, India	Karjat, MH, India	Week 33 (Aug) 2005	30.1	22.7	26.9	34.3	18.6	27.7	89.6	76.4
Karjat, MH, India	Karjat, MH, India	Week 34 (Aug) 2005	30.1	22.2	26.5	34.3	70.72	27.7	88.3	78.36
Karjat, MH, India	Karjat, MH, India	Week 35 (Aug) 2005	31.1	23.5	27.1	34.7	19.27	22.3	68.4	74.18
Karjat, MH, India	Karjat, MH, India	Week 36 (Sep) 2005	31.9	22.9	27.4	35.6	132.57	24.1	71.2	75.25
Karjat, MH, India	Karjat, MH, India	Week 37 (Sep) 2005	32.1	22.4	26.7	38	281.2	22.3	92.2	82.38
Karjat, MH, India	Karjat, MH, India	Week 38 (Sep) 2005	30.1	23	26.8	34.3	111.13	25.9	90.1	75.99
Karjat, MH, India	Karjat, MH, India	Week 39 (Sep) 2005	30.1	22.7	26.2	33.7	284.81	27.7	90.7	80.45
Karjat, MH, India	Karjat, MH, India	Week 40 (Oct) 2005	30.1	22.4	26.5	33.4	80.61	18.4	64.8	75.45
Karjat, MH, India	Karjat, MH, India	Week 41 (Oct) 2005	35.1	23.9	27.8	39.5	24.1	22.3	44.6	72.6
Karjat, MH, India	Karjat, MH, India	Week 42 (Oct) 2005	35.1	22.6	28.8	37.9	48.1	18.4	47.9	61.03
Karjat, MH, India	Karjat, MH, India	Week 43 (Oct) 2005	33.1	19.2	27.6	38.2	0	18.4	47.4	69.1
Karjat, MH, India	Karjat, MH, India	Week 44 (Oct) 2005	33.1	14.9	26.7	39.3	14.5	14.8	36.6	62.75
Karjat, MH, India	Karjat, MH, India	Week 45 (Nov) 2005	33.1	13.9	26.2	34.3	0	18.4	13.4	59
Karjat, MH, India	Karjat, MH, India	Week 46 (Nov) 2005	34.1	10.1	25.8	33.1	0	18.4	12.4	48.9
Karjat, MH, India	Karjat, MH, India	Week 47 (Nov) 2005	34.1	11.9	25.5	34.6	0	16.6	6.1	52.31
Karjat, MH, India	Karjat, MH, India	Week 48 (Nov) 2005	35.1	13.4	25.7	33.3	0	16.6	22	52.49
Karjat, MH, India	Karjat, MH, India	Week 49 (Dec) 2005	32.1	17.7	25.9	32.5	0	16.6	55.8	53.99
Karjat, MH, India	Karjat, MH, India	Week 50 (Dec) 2005	33.1	18	26.1	34.7	0	18.4	7.7	54.8
Karjat, MH, India	Karjat, MH, India	Week 51 (Dec) 2005	32.1	10.6	24.7	32	0	18.4	12.3	49.4
Karjat, MH, India	Karjat, MH, India	Week 52 (Dec) 2005	31.1	10.1	22.4	30.1	0	18.4	1	56.03
Karjat, MH, India	Karjat, MH, India	Week 53 (Dec) 2005	32.1	11.4	23.6	31.7	0	13	0.2	61.36
Karjat, MH, India	Karjat, MH, India	Week 1 (Jan) 2006	30.1	16.6	22.8	29	0	14.8	9.5	64.64
Karjat, MH, India	Karjat, MH, India	Week 2 (Jan) 2006	32.1	11.4	23.6	31.1	0	20.5	17.7	58.76
Karjat, MH, India	Karjat, MH, India	Week 3 (Jan) 2006	34.1	12.1	25.4	33.7	0	14.8	9	55.77
Karjat, MH, India	Karjat, MH, India	Week 4 (Jan) 2006	34.1	16.2	25.1	34.6	0	22.3	0.1	60.07
Karjat, MH, India	Karjat, MH, India	Week 5 (Jan) 2006	32.1	9.7	23	30.3	0	22.3	0.3	44.76
Karjat, MH, India	Karjat, MH, India	Week 6 (Feb) 2006	35.1	10.4	25.9	34.6	0	18.4	0.7	46.94
Karjat, MH, India	Karjat, MH, India	Week 7 (Feb) 2006	34.1	12.9	25.9	32.8	0	18.4	1.3	44.31
Karjat, MH, India	Karjat, MH, India	Week 8 (Feb) 2006	35.1	16.4	26.2	34.4	0	18.4	12.4	52.59
Karjat, MH, India	Karjat, MH, India	Week 9 (Feb) 2006	38.1	19.4	28	37.3	0	25.9	7.4	48.77
Karjat, MH, India	Karjat, MH, India	Week 10 (Mar) 2006	33.7	19.2	27.1	33.1	0	20.5	9.1	51.13
Karjat, MH, India	Karjat, MH, India	Week 11 (Mar) 2006	31.3	17.4	24.7	32.6	14	22.3	35.7	70.71
Karjat, MH, India	Karjat, MH, India	Week 12 (Mar) 2006	34.7	20.2	26.6	37.1	0	22.3	17.9	68.71
Karjat, MH, India	Karjat, MH, India	Week 13 (Mar) 2006	36.1	22.5	28.6	38.4	0	25.9	4	58.91
Karjat, MH, India	Karjat, MH, India	Week 14 (Apr) 2006	37.1	21	28.6	40.8	0	25.9	8.5	56.05
Karjat, MH, India	Karjat, MH, India	Week 15 (Apr) 2006	34	21.6	28.1	35.9	0	25.9	7.3	62.04
Karjat, MH, India	Karjat, MH, India	Week 16 (Apr) 2006	34.2	23.3	28	34.7	0	18.4	19.1	63.56
Karjat, MH, India	Karjat, MH, India	Week 17 (Apr) 2006	34.2	24.2	28.6	35.5	0	31.3	19.2	61.4
Karjat, MH, India	Karjat, MH, India	Week 18 (Apr) 2006	33	23.3	28.1	33.9	0	22.3	31.1	65.35
Karjat, MH, India	Karjat, MH, India	Week 19 (May) 2006	36.1	25.2	29	35.7	0	22.3	36.3	65.95
Karjat, MH, India	Karjat, MH, India	Week 20 (May) 2006	39.2	25.1	29.4	38.6	0	20.5	37	61.84
Karjat, MH, India	Karjat, MH, India	Week 21 (May) 2006	33.9	26.4	29.6	38.2	0	24.1	43.2	62.4
Karjat, MH, India	Karjat, MH, India	Week 22 (May) 2006	32.8	24.7	29.9	36.9	0.5	35.3	52.8	64.78
Karjat, MH, India	Karjat, MH, India	Week 23 (Jun) 2006	33.1	23.1	27.4	37.1	309.16	22.3	87.8	75.39
Karjat, MH, India	Karjat, MH, India	Week 24 (Jun) 2006	31.7	25	28.8	35.6	1.2	21	49.9	67.92
Karjat, MH, India	Karjat, MH, India	Week 25 (Jun) 2006	32.8	23.7	29.1	36.9	45.1	25.9	53.3	68.65
Karjat, MH, India	Karjat, MH, India	Week 26 (Jun) 2006	32.7	22.2	28.2	38	73.09	20.5	84	72.84
Karjat, MH, India	Karjat, MH, India	Week 27 (Jul) 2006	32.1	23	26.9	37.9	419.41	31.3	95.2	82.84
Karjat, MH, India	Karjat, MH, India	Week 28 (Jul) 2006	30.1	22.2	26.4	35.2	581.37	31.3	93.6	81.3
Karjat, MH, India	Karjat, MH, India	Week 29 (Jul) 2006	30.1	23.7	27.6	35.2	25.2	27.7	87.7	76.38
Karjat, MH, India	Karjat, MH, India	Week 30 (Jul) 2006	30.1	22.2	26.6	33.7	121.94	33.5	92.2	80.32
Karjat, MH, India	Karjat, MH, India	Week 31 (Jul) 2006	30.1	22.4	26.6	34.3	194.24	37.1	93.3	79.59
Karjat, MH, India	Karjat, MH, India	Week 32 (Aug) 2006	29.1	22.1	26.1	32.9	329.16	35.3	93.8	80.86
Karjat, MH, India	Karjat, MH, India	Week 33 (Aug) 2006	28.1	22.1	25.8	32.1	390.44	31.3	95.9	84.64
Karjat, MH, India	Karjat, MH, India	Week 34 (Aug) 2006	29.1	22.2	25.9	32.9	162.27	27.7	92.2	83.75
Karjat, MH, India	Karjat, MH, India	Week 35 (Aug) 2006	29.1	22.9	26.3	32.9	43.98	22.3	83.9	79.65
Karjat, MH, India	Karjat, MH, India	Week 36 (Sep) 2006	29.1	21.7	26.4	32.9	65.66	22.3	83.9	78.19
Karjat, MH, India	Karjat, MH, India	Week 37 (Sep) 2006	32.1	23.7	27.2	36.7	91.27	18.4	71.8	76.56
Karjat, MH, India	Karjat, MH, India	Week 38 (Sep) 2006	31.1	22.6	26.9	35.2	156.83	24.1	85.5	80.59
Karjat, MH, India	Karjat, MH, India	Week 39 (Sep) 2006	31.1	21.7	26.7	35.2	14.52	27.7	78.4	79.7
Karjat, MH, India	Karjat, MH, India	Week 40 (Oct) 2006	31.1	21.1	27	35.6	85.95	25.9	77.6	78.57
Karjat, MH, India	Karjat, MH, India	Week 41 (Oct) 2006	31.1	22.4	27.5	36.7	181.7	18.4	73.1	78.35
Karjat, MH, India	Karjat, MH, India	Week 42 (Oct) 2006	35.1	23.8	28.7	39.4	4	18.4	41.9	70.76
Karjat, MH, India	Karjat, MH, India	Week 43 (Oct) 2006	35.1	21.4	29.5	38.7	0	16.6	17.3	59.32
Karjat, MH, India	Karjat, MH, India	Week 44 (Oct) 2006	35.1	22.4	29	36.2	3.1	22.3	25.2	51.25
Karjat, MH, India	Karjat, MH, India	Week 45 (Nov) 2006	34.1	21.2	28.3	36.6	14	20.5	31.4	60.53
Karjat, MH, India	Karjat, MH, India	Week 46 (Nov) 2006	33.1	20.7	27.4	34.7	13.2	22.3	19.9	54.38
Karjat, MH, India	Karjat, MH, India	Week 47 (Nov) 2006	34.1	16.6	27.6	34.7	0	14.8	15.9	52.08
Karjat, MH, India	Karjat, MH, India	Week 48 (Nov) 2006	33.1	21.8	27.6	34.3	17	16.6	44.5	58.77
Karjat, MH, India	Karjat, MH, India	Week 49 (Dec) 2006	33.1	18.7	26.9	33	2	18.4	28.8	56.4
Karjat, MH, India	Karjat, MH, India	Week 50 (Dec) 2006	33.1	16.2	25.9	32.3	0	14.8	12.3	59.26
Karjat, MH, India	Karjat, MH, India	Week 51 (Dec) 2006	34.1	14.2	26.2	33.7	0	16.6	10.4	51.66
Karjat, MH, India	Karjat, MH, India	Week 52 (Dec) 2006	33.1	14.1	25.3	31.4	0	20.5	28.2	51.96
Karjat, MH, India	Karjat, MH, India	Week 1 (Dec) 2006	33.1	15.2	25.3	32	0	24.1	4.8	57.57
Karjat, MH, India	Karjat, MH, India	Week 1 (Jan) 2007	32.1	14.9	23.7	32	0	22.3	3.6	55.25
Karjat, MH, India	Karjat, MH, India	Week 2 (Jan) 2007	32.1	14.7	24.5	33	0	20.5	10.5	63.18
Karjat, MH, India	Karjat, MH, India	Week 3 (Jan) 2007	32.1	13.1	24.4	33.6	0	22.3	12.2	58
Karjat, MH, India	Karjat, MH, India	Week 4 (Jan) 2007	34.1	12.7	25.9	34.7	0	22.3	24.2	57.66
Karjat, MH, India	Karjat, MH, India	Week 5 (Jan) 2007	35.1	13.9	26.9	35.8	0	20.5	29.4	51.4
Karjat, MH, India	Karjat, MH, India	Week 6 (Feb) 2007	30.1	16.2	24.6	32	0	16.6	16.3	71.36
Karjat, MH, India	Karjat, MH, India	Week 7 (Feb) 2007	31.1	15.1	24.4	31.5	0.3	20.5	23.8	67.27
Karjat, MH, India	Karjat, MH, India	Week 8 (Feb) 2007	35.1	15.9	27.4	34.2	0	24.1	21.4	52.86
Karjat, MH, India	Karjat, MH, India	Week 9 (Feb) 2007	35.1	18.1	26	33.8	0	18.4	13.6	60.38
Karjat, MH, India	Karjat, MH, India	Week 10 (Mar) 2007	36.1	16.7	27.4	34.7	0	25.9	1.4	48.44
Karjat, MH, India	Karjat, MH, India	Week 11 (Mar) 2007	37.4	20.6	28.1	35.8	0	25.9	12.2	53.07
Karjat, MH, India	Karjat, MH, India	Week 12 (Mar) 2007	35.1	19.4	28	37	0	29.5	17	57.61
Karjat, MH, India	Karjat, MH, India	Week 13 (Mar) 2007	38.1	20.4	29.1	38.1	0	24.1	12.1	57.67
Karjat, MH, India	Karjat, MH, India	Week 14 (Apr) 2007	39.1	24.8	30.6	39.3	0	24.1	18.5	46.81
Karjat, MH, India	Karjat, MH, India	Week 15 (Apr) 2007	35.3	23.6	29.1	33.9	8	24.1	11.6	47.15
Karjat, MH, India	Karjat, MH, India	Week 16 (Apr) 2007	37.4	23.2	29.1	35.9	0.4	20.5	28.3	46.28
Karjat, MH, India	Karjat, MH, India	Week 17 (Apr) 2007	35.1	23.2	29.8	33.9	0	25.9	18	41.69
Karjat, MH, India	Karjat, MH, India	Week 18 (Apr) 2007	40.7	22.9	29.9	39.3	2	22.3	32.6	41.68
Karjat, MH, India	Karjat, MH, India	Week 19 (May) 2007	33.7	26.1	29.8	39.3	0	24.1	40.5	68.89
Karjat, MH, India	Karjat, MH, India	Week 20 (May) 2007	34.2	26	30.1	40.7	0.3	20.5	41.2	68.04
Karjat, MH, India	Karjat, MH, India	Week 21 (May) 2007	34.1	20.6	30.3	40.7	0.1	27.7	41.5	67.68
Karjat, MH, India	Karjat, MH, India	Week 22 (May) 2007	34.6	25.1	29.9	42.3	17.5	33.5	60.2	69.51
Karjat, MH, India	Karjat, MH, India	Week 23 (Jun) 2007	34.1	25.9	30.5	42.5	5.9	33.5	67.1	73.39
Karjat, MH, India	Karjat, MH, India	Week 24 (Jun) 2007	33.3	25.1	29.5	42.3	45.2	33.5	72.2	77.39
Karjat, MH, India	Karjat, MH, India	Week 25 (Jun) 2007	34.1	22.9	27.6	42.3	374.43	33.5	90.8	86.37
Karjat, MH, India	Karjat, MH, India	Week 26 (Jun) 2007	31.1	22.7	27	37.9	566.41	37.1	91.1	84.35
Karjat, MH, India	Karjat, MH, India	Week 27 (Jul) 2007	30.1	24.4	27.6	35.2	252.5	33.5	94.8	73.86
Karjat, MH, India	Karjat, MH, India	Week 28 (Jul) 2007	31.1	23.7	28	36.7	26.27	33.5	90.5	77.62
Karjat, MH, India	Karjat, MH, India	Week 29 (Jul) 2007	31.1	23.7	28.2	36.7	28	38.9	78.4	75.97
Karjat, MH, India	Karjat, MH, India	Week 30 (Jul) 2007	32.1	22.4	27.8	38	166.17	25.9	82.9	80.3
Karjat, MH, India	Karjat, MH, India	Week 31 (Jul) 2007	30.1	22.4	26.8	36.3	307.48	37.1	92	85.28
Karjat, MH, India	Karjat, MH, India	Week 32 (Aug) 2007	31.1	22.9	27.6	37.9	140.36	38.9	85.8	80.05
Karjat, MH, India	Karjat, MH, India	Week 33 (Aug) 2007	30.1	22.9	27.8	36.3	38.79	35.3	83.1	78.24
Karjat, MH, India	Karjat, MH, India	Week 34 (Aug) 2007	31.1	23.9	28	37.9	52.9	24.1	73.3	78.95
Karjat, MH, India	Karjat, MH, India	Week 35 (Aug) 2007	30.1	23	27	36.3	152.69	25.9	88.9	85.25
Karjat, MH, India	Karjat, MH, India	Week 36 (Sep) 2007	31.1	23	27.5	36.7	73.86	25.9	82.3	81.78
Karjat, MH, India	Karjat, MH, India	Week 37 (Sep) 2007	31.1	21.7	28.6	37.9	58.5	18.4	55.2	74.91
Karjat, MH, India	Karjat, MH, India	Week 38 (Sep) 2007	31.4	22.7	26.9	36.3	214.45	22.3	87.7	84
Karjat, MH, India	Karjat, MH, India	Week 39 (Sep) 2007	31.4	23	27.6	37.9	118.44	27.7	77.9	82.8
Karjat, MH, India	Karjat, MH, India	Week 40 (Oct) 2007	32.4	21.2	28.5	39.3	0	18.4	45.8	73.1
Karjat, MH, India	Karjat, MH, India	Week 41 (Oct) 2007	36.1	23.7	29.3	42.1	3	16.6	49.3	67.95
Karjat, MH, India	Karjat, MH, India	Week 42 (Oct) 2007	36.1	22.1	29.2	37.1	0	22.3	25.6	51.15
Karjat, MH, India	Karjat, MH, India	Week 43 (Oct) 2007	36.1	22.1	29.4	37.5	0	18.4	33.4	45.49
Karjat, MH, India	Karjat, MH, India	Week 44 (Oct) 2007	35.1	18.4	28.6	40.7	13	14.8	48.9	68.43
Karjat, MH, India	Karjat, MH, India	Week 45 (Nov) 2007	35.1	23.7	29.2	40.7	0.8	18.4	20.2	68.83
Karjat, MH, India	Karjat, MH, India	Week 46 (Nov) 2007	34.1	19.7	28.1	37.1	0	18.4	16.5	50.58
Karjat, MH, India	Karjat, MH, India	Week 47 (Nov) 2007	34.1	14.2	26.6	32.5	0	18.4	1.6	40.35
Karjat, MH, India	Karjat, MH, India	Week 48 (Nov) 2007	34.1	13.9	26.7	33.7	0	18.4	33.4	48.63
Karjat, MH, India	Karjat, MH, India	Week 49 (Dec) 2007	33.1	13.9	26	32	0	24.1	40.8	52.14
Karjat, MH, India	Karjat, MH, India	Week 50 (Dec) 2007	33.1	18.2	25.5	34.3	0	20.5	18.5	61.45
Karjat, MH, India	Karjat, MH, India	Week 51 (Dec) 2007	36.1	15.4	28	38.2	0	18.4	29.4	51.45
Karjat, MH, India	Karjat, MH, India	Week 52 (Dec) 2007	34.1	13.7	25.3	36.6	0	24.1	9.8	55.34
Karjat, MH, India	Karjat, MH, India	Week 1 (Dec) 2007	31.1	17.1	24.2	31.9	0	14.8	3.7	62.22
Karjat, MH, India	Karjat, MH, India	Week 1 (Jan) 2008	33.1	15.9	24.3	31.5	0	24.1	1.9	54.51
Karjat, MH, India	Karjat, MH, India	Week 2 (Jan) 2008	34.1	13.9	25.3	34.6	0	18.4	18.8	56.17
Karjat, MH, India	Karjat, MH, India	Week 3 (Jan) 2008	35.1	12.6	25.7	34.8	0	22.3	4.6	56.37
Karjat, MH, India	Karjat, MH, India	Week 4 (Jan) 2008	29.7	9.4	21.9	28.2	0	24.1	12.7	50.72
Karjat, MH, India	Karjat, MH, India	Week 5 (Jan) 2008	30.9	9.2	22.4	28.8	0	22.3	11	53.08
Karjat, MH, India	Karjat, MH, India	Week 6 (Feb) 2008	28.4	12.1	19.9	27.5	0	27.7	5.8	53.28
Karjat, MH, India	Karjat, MH, India	Week 7 (Feb) 2008	34.1	13.1	25.8	33.1	0	22.3	10.1	48.43
Karjat, MH, India	Karjat, MH, India	Week 8 (Feb) 2008	33.4	16.4	25.4	31.1	0	20.5	2.6	58.59
Karjat, MH, India	Karjat, MH, India	Week 9 (Feb) 2008	37.1	17.2	27.6	35.2	0	20.5	0	39.58
Karjat, MH, India	Karjat, MH, India	Week 10 (Mar) 2008	37.1	19.2	27.7	35.9	0	20.5	2.5	53.69
Karjat, MH, India	Karjat, MH, India	Week 11 (Mar) 2008	35.7	18.1	27.8	38.2	0	18.4	27.3	60.8
Karjat, MH, India	Karjat, MH, India	Week 12 (Mar) 2008	35.5	22.5	28.4	35.9	23.5	22.3	26.9	59.82
Karjat, MH, India	Karjat, MH, India	Week 13 (Mar) 2008	34.2	23.4	28	35	0	29.5	28.5	62.87
Karjat, MH, India	Karjat, MH, India	Week 14 (Apr) 2008	33.2	21.1	27.1	34.3	0	27.7	22.1	58.21
Karjat, MH, India	Karjat, MH, India	Week 15 (Apr) 2008	37.1	24	30.2	38.1	0	25.9	19.7	50.53
Karjat, MH, India	Karjat, MH, India	Week 16 (Apr) 2008	35.9	24.2	29.7	36.1	0	22.3	6.8	52.97
Karjat, MH, India	Karjat, MH, India	Week 17 (Apr) 2008	39.4	22.1	31	39.4	0	25.9	19.5	52.3
Karjat, MH, India	Karjat, MH, India	Week 18 (Apr) 2008	36.2	25.4	29.6	40.7	0	24.1	35.5	65.36
Karjat, MH, India	Karjat, MH, India	Week 19 (May) 2008	34.1	26	29.7	37.9	0	25.9	39	66.18
Karjat, MH, India	Karjat, MH, India	Week 20 (May) 2008	33.7	26	30	39.4	0	27.7	38.9	65.27
Karjat, MH, India	Karjat, MH, India	Week 21 (May) 2008	34.5	25.9	30.8	40.7	3	25.9	41.2	66.68
Karjat, MH, India	Karjat, MH, India	Week 22 (May) 2008	34.9	24.7	31.3	40.7	0	24.1	41.2	65.66
Karjat, MH, India	Karjat, MH, India	Week 23 (Jun) 2008	35.1	22.7	28.9	40.7	358.66	22.3	67.5	75.07
Karjat, MH, India	Karjat, MH, India	Week 24 (Jun) 2008	31.1	23.9	27.3	39.3	243.54	35.3	92.6	84.93
Karjat, MH, India	Karjat, MH, India	Week 25 (Jun) 2008	31.1	26.9	29.2	39.3	10.4	31.3	84	76.97
Karjat, MH, India	Karjat, MH, India	Week 26 (Jun) 2008	31.1	22.4	28.1	37.9	66.05	27.7	73.9	81.33
Karjat, MH, India	Karjat, MH, India	Week 27 (Jul) 2008	30.1	22.9	27.6	37.6	270.79	29.5	82.9	83.08
Karjat, MH, India	Karjat, MH, India	Week 28 (Jul) 2008	31.1	23.2	28	39.3	59.48	35.3	84.4	80.74
Karjat, MH, India	Karjat, MH, India	Week 29 (Jul) 2008	30.4	24.2	28.1	37.6	24.2	25.9	68.5	80.89
Karjat, MH, India	Karjat, MH, India	Week 30 (Jul) 2008	30.3	22.2	26.8	37.6	300.41	27.7	81.9	85.39
Karjat, MH, India	Karjat, MH, India	Week 31 (Jul) 2008	30.1	22.7	26.8	36.3	242.67	31.3	81.8	85.72
Karjat, MH, India	Karjat, MH, India	Week 32 (Aug) 2008	30.1	21.4	26.4	36.3	351.28	29.5	94	86.82
Karjat, MH, India	Karjat, MH, India	Week 33 (Aug) 2008	29.1	21.9	26.2	34.7	213.85	33.5	95.5	87.99
Karjat, MH, India	Karjat, MH, India	Week 34 (Aug) 2008	30.1	20.4	26.8	33.7	23.9	22.3	75.3	80.19
Karjat, MH, India	Karjat, MH, India	Week 35 (Aug) 2008	31.1	22.6	27.7	35.6	45.32	20.5	72.6	78.5
Karjat, MH, India	Karjat, MH, India	Week 36 (Sep) 2008	31.1	22.2	27.6	37.9	86.14	22.3	77.9	83.09
Karjat, MH, India	Karjat, MH, India	Week 37 (Sep) 2008	30.1	23.4	26.6	36.3	152.34	31.3	92	86.63
Karjat, MH, India	Karjat, MH, India	Week 38 (Sep) 2008	29.1	22.7	26.5	33.7	192.93	25.2	86.5	84.59
Karjat, MH, India	Karjat, MH, India	Week 39 (Sep) 2008	31.1	19.9	27.3	34.7	0	18.4	38	73.81
Karjat, MH, India	Karjat, MH, India	Week 40 (Sep) 2008	31.4	21.6	27.2	37.9	8.26	20.5	40.1	74.72
Karjat, MH, India	Karjat, MH, India	Week 41 (Oct) 2008	35.1	21.7	28.4	40.8	37	22.3	59.1	73.4
Karjat, MH, India	Karjat, MH, India	Week 42 (Oct) 2008	37.1	22.7	30.7	40.8	0	18.4	19.5	51.96
Karjat, MH, India	Karjat, MH, India	Week 43 (Oct) 2008	36.1	19.7	29.5	36.6	0	20.5	18.9	42.42
Karjat, MH, India	Karjat, MH, India	Week 44 (Oct) 2008	35.1	15.4	28.1	36.2	0	20.5	3.8	59.22
Karjat, MH, India	Karjat, MH, India	Week 45 (Nov) 2008	35.1	16.7	28.1	37.4	0	24.1	0	52.25
Karjat, MH, India	Karjat, MH, India	Week 46 (Nov) 2008	35.1	14.7	27.6	34.8	0	18.4	15	51.06
Karjat, MH, India	Karjat, MH, India	Week 47 (Nov) 2008	35.1	18.2	29.1	39.6	0.3	20.5	34.6	62.1
Karjat, MH, India	Karjat, MH, India	Week 48 (Nov) 2008	35.1	13.4	27.6	35.9	0.1	20.5	36	49.58
Karjat, MH, India	Karjat, MH, India	Week 49 (Dec) 2008	35.1	14.2	28.1	39.3	22	18.4	29.6	61.65
Karjat, MH, India	Karjat, MH, India	Week 50 (Dec) 2008	34.1	14.1	26.8	35	0	16.6	18.3	60.32
Karjat, MH, India	Karjat, MH, India	Week 51 (Dec) 2008	35.1	16.9	27.3	34.8	0	20.5	53.7	53.17
Karjat, MH, India	Karjat, MH, India	Week 52 (Dec) 2008	33.1	11.2	25.7	33.6	0	20.5	15.5	54.56
Karjat, MH, India	Karjat, MH, India	Week 1 (Dec) 2008	31.7	10.4	23.4	30.1	0	16.6	0	56.94
Karjat, MH, India	Karjat, MH, India	Week 1 (Jan) 2009	32.1	16.1	24.7	30.9	0	18.4	0.6	62.38
Karjat, MH, India	Karjat, MH, India	Week 2 (Jan) 2009	32.1	15.2	24.3	33.1	0	18.4	7.7	59.75
Karjat, MH, India	Karjat, MH, India	Week 3 (Jan) 2009	33.1	16.2	26.4	33.1	0	22.3	10.5	54.64
Karjat, MH, India	Karjat, MH, India	Week 4 (Jan) 2009	35.1	15.2	27.2	34.4	0	22.3	16.2	47.85
Karjat, MH, India	Karjat, MH, India	Week 5 (Jan) 2009	33.7	18.7	25.7	32.5	0	22.3	19.7	52.58
Karjat, MH, India	Karjat, MH, India	Week 6 (Feb) 2009	32.7	16.9	25	32	0	22.3	0	54.49
Karjat, MH, India	Karjat, MH, India	Week 7 (Feb) 2009	32.2	12.4	24.8	31	0	22.3	2.4	55.21
Karjat, MH, India	Karjat, MH, India	Week 8 (Feb) 2009	36.1	19.2	28	35.2	0	20.5	5.3	45.93
Karjat, MH, India	Karjat, MH, India	Week 9 (Feb) 2009	37.1	15.7	28.4	37	0	25.9	1.3	50.61
Karjat, MH, India	Karjat, MH, India	Week 10 (Mar) 2009	36.5	16.1	28.6	38.2	0	22.3	1.9	51.44
Karjat, MH, India	Karjat, MH, India	Week 11 (Mar) 2009	37.1	18.1	29	38.7	2	22.3	25.5	52.2
Karjat, MH, India	Karjat, MH, India	Week 12 (Mar) 2009	36.2	21.9	28.4	36.9	0	27.7	12.5	58.45
Karjat, MH, India	Karjat, MH, India	Week 13 (Mar) 2009	37.1	13.2	28.9	39.4	0	27.7	12.8	59.95
Karjat, MH, India	Karjat, MH, India	Week 14 (Apr) 2009	40.1	23	30.8	45.5	0	24.1	33.7	63.65
Karjat, MH, India	Karjat, MH, India	Week 15 (Apr) 2009	40.1	21.6	31.2	40.7	0.4	27.7	16.4	45.96
Karjat, MH, India	Karjat, MH, India	Week 16 (Apr) 2009	37.4	25.3	29.9	39.3	0	27.7	31.8	63.55
Karjat, MH, India	Karjat, MH, India	Week 17 (Apr) 2009	39.4	23	30	40.7	0	29.5	34.7	61.2
Karjat, MH, India	Karjat, MH, India	Week 18 (Apr) 2009	40.2	21.4	30.1	42.3	0	29.5	26	68.79
Karjat, MH, India	Karjat, MH, India	Week 19 (May) 2009	39.1	21.4	30.1	40.7	0	27.7	17.7	64.65
Karjat, MH, India	Karjat, MH, India	Week 20 (May) 2009	34.7	25.8	29.9	39.4	0	29.5	39	67.58
Karjat, MH, India	Karjat, MH, India	Week 21 (May) 2009	34.4	27.4	30.3	39.9	1	25.9	52.7	69.74
Karjat, MH, India	Karjat, MH, India	Week 22 (May) 2009	35.7	26.7	30.2	39.4	0	25.9	44.3	66.2
Karjat, MH, India	Karjat, MH, India	Week 23 (Jun) 2009	34.1	25.2	30.8	40.8	72	25.9	50.9	69.2
Karjat, MH, India	Karjat, MH, India	Week 24 (Jun) 2009	33.8	27.3	30.6	40.7	0	25.9	47.5	66.8
Karjat, MH, India	Karjat, MH, India	Week 25 (Jun) 2009	34.1	25.4	30.4	40.7	45.1	29.5	56.7	69.73
Karjat, MH, India	Karjat, MH, India	Week 26 (Jun) 2009	34.1	23.7	27.6	40.7	182.46	25.9	77.1	81.4
Karjat, MH, India	Karjat, MH, India	Week 27 (Jul) 2009	31.7	23.4	26.9	37.9	263.63	29.5	90.2	87.74
Karjat, MH, India	Karjat, MH, India	Week 28 (Jul) 2009	30.1	23.6	26.9	39	167.57	24.1	88.5	88.48
Karjat, MH, India	Karjat, MH, India	Week 29 (Jul) 2009	31.1	22.1	27.3	39.3	425.18	33.5	89.6	86.86
Karjat, MH, India	Karjat, MH, India	Week 30 (Jul) 2009	30.1	23	27.2	37.6	169.22	31.3	92.4	86.35
Karjat, MH, India	Karjat, MH, India	Week 31 (Jul) 2009	30.1	23	27.9	37.6	17.62	29.5	82.5	83.38
Karjat, MH, India	Karjat, MH, India	Week 32 (Aug) 2009	30.1	26.1	28.1	37.6	7.9	31.3	78.4	80.99
Karjat, MH, India	Karjat, MH, India	Week 33 (Aug) 2009	31.1	23.2	27.9	37.9	19.42	24.1	69.4	81.22
Karjat, MH, India	Karjat, MH, India	Week 34 (Aug) 2009	32.1	22.1	27.8	40.8	314.1	22.3	84.7	82.88
Karjat, MH, India	Karjat, MH, India	Week 35 (Aug) 2009	30.1	22.7	27.2	37.6	116.7	27.7	75.6	85.1
Karjat, MH, India	Karjat, MH, India	Week 36 (Sep) 2009	30.2	22.4	26.8	39	280.6	22.3	84.1	88.02
Karjat, MH, India	Karjat, MH, India	Week 37 (Sep) 2009	31.1	21.6	27.5	37.9	16.3	25.9	79.5	83.93
Karjat, MH, India	Karjat, MH, India	Week 38 (Sep) 2009	32.7	22.4	28.5	42.5	22.35	24.1	46.9	78.01
Karjat, MH, India	Karjat, MH, India	Week 39 (Sep) 2009	32.3	23	28.3	42.5	66.38	22.3	62.1	82.03
Karjat, MH, India	Karjat, MH, India	Week 40 (Oct) 2009	33.1	21.2	28.4	44.3	76.96	24.1	77.3	83.81
Karjat, MH, India	Karjat, MH, India	Week 41 (Oct) 2009	32.1	18.1	27	38	150.13	27.7	55.3	83.16
Karjat, MH, India	Karjat, MH, India	Week 42 (Oct) 2009	35.1	19.7	29.2	40.8	27	18.4	48.3	67.84
Karjat, MH, India	Karjat, MH, India	Week 43 (Oct) 2009	36.1	19.4	29.2	38.2	0	22.3	15.9	53.76
Karjat, MH, India	Karjat, MH, India	Week 44 (Oct) 2009	37.1	14.2	29	36.2	0	22.3	1.3	44.09
Karjat, MH, India	Karjat, MH, India	Week 45 (Nov) 2009	36.1	13.2	29.7	38.7	0	25.9	15.5	42.97
Karjat, MH, India	Karjat, MH, India	Week 46 (Nov) 2009	32.1	22.1	26.1	36.3	115.94	22.3	75.6	79.82
Karjat, MH, India	Karjat, MH, India	Week 47 (Nov) 2009	32.1	21.3	26.8	36.7	22.9	16.6	31.4	74.1
Karjat, MH, India	Karjat, MH, India	Week 48 (Nov) 2009	34.1	16.2	27.1	35.9	0	16.6	20.1	65.76
Karjat, MH, India	Karjat, MH, India	Week 49 (Dec) 2009	32.1	16.2	26	32.5	0	16.6	15.2	61.71
Karjat, MH, India	Karjat, MH, India	Week 50 (Dec) 2009	33.1	20.1	26.9	34.3	0	18.4	3.4	59.84
Karjat, MH, India	Karjat, MH, India	Week 51 (Dec) 2009	33.1	15.7	26.8	34.1	0.3	18.4	14.1	63.68
Karjat, MH, India	Karjat, MH, India	Week 52 (Dec) 2009	34.1	16.2	25.7	33.7	0	20.5	13.4	51.6
Karjat, MH, India	Karjat, MH, India	Week 1 (Dec) 2009	31.1	13.7	23.9	29.7	0	20.5	25.9	51.72
Karjat, MH, India	Karjat, MH, India	Week 1 (Jan) 2010	33.1	16.9	26.7	33.5	0.1	18.4	21.8	57.98
Karjat, MH, India	Karjat, MH, India	Week 2 (Jan) 2010	33.1	12.4	25.6	32.5	0	20.5	13.8	56.91
Karjat, MH, India	Karjat, MH, India	Week 3 (Jan) 2010	33.1	17.4	26	33.5	0	22.3	19.8	54.58
Karjat, MH, India	Karjat, MH, India	Week 4 (Jan) 2010	33.1	11.7	25.8	31.8	0	22.3	5.3	50.26
Karjat, MH, India	Karjat, MH, India	Week 5 (Jan) 2010	33.1	11.4	26	31.7	0	20.5	16.5	44.19
Karjat, MH, India	Karjat, MH, India	Week 6 (Feb) 2010	34.1	15.7	26.1	33	0	22.3	9.7	57.6
Karjat, MH, India	Karjat, MH, India	Week 7 (Feb) 2010	31.8	16.4	25.2	32.1	0	25.9	15.6	61.65
Karjat, MH, India	Karjat, MH, India	Week 8 (Feb) 2010	32.2	16.1	26.4	32	0	22.3	35.4	48.24
Karjat, MH, India	Karjat, MH, India	Week 9 (Feb) 2010	37.1	13.1	26.9	35.9	0	24.1	13.3	53.48
Karjat, MH, India	Karjat, MH, India	Week 10 (Mar) 2010	34.5	21.1	27.3	37.1	0	24.1	20.7	61.37
Karjat, MH, India	Karjat, MH, India	Week 11 (Mar) 2010	37.1	20.6	29.3	37.9	32	22.3	26.2	52.77
Karjat, MH, India	Karjat, MH, India	Week 12 (Mar) 2010	37.7	19.7	28.5	40.8	0	25.9	27.8	66
Karjat, MH, India	Karjat, MH, India	Week 13 (Mar) 2010	37.9	22.6	28.5	35.7	0	25.9	4.8	60.71
Karjat, MH, India	Karjat, MH, India	Week 14 (Apr) 2010	38.1	22.9	29	41.5	0	25.9	17.1	59.11
Karjat, MH, India	Karjat, MH, India	Week 15 (Apr) 2010	39.7	18.9	30.6	39.9	0	22.3	43.2	45.93
Karjat, MH, India	Karjat, MH, India	Week 16 (Apr) 2010	40.2	21.2	30.2	42.3	0	24.1	23	64.25
Karjat, MH, India	Karjat, MH, India	Week 17 (Apr) 2010	36.7	25.4	30.7	45.5	0	25.9	25.7	64.5
Karjat, MH, India	Karjat, MH, India	Week 18 (Apr) 2010	37.1	25.1	31.1	45.5	2.49	24.1	23.3	64.44
Karjat, MH, India	Karjat, MH, India	Week 19 (May) 2010	39.7	26.3	31.1	46.9	0.6	25.9	28.7	66.43
Karjat, MH, India	Karjat, MH, India	Week 20 (May) 2010	39.9	27	30.8	44	0	24.1	28.6	67
Karjat, MH, India	Karjat, MH, India	Week 21 (May) 2010	37.1	27.5	31.1	44.8	0	24.1	45.7	71.24
Karjat, MH, India	Karjat, MH, India	Week 22 (May) 2010	36.2	27.5	31.2	42.3	0	24.1	42.4	68.45
Karjat, MH, India	Karjat, MH, India	Week 23 (Jun) 2010	34.1	25.1	31	42.3	101.6	29.5	50.4	68.83
Karjat, MH, India	Karjat, MH, India	Week 24 (Jun) 2010	33.8	22.7	29.4	42.3	149.86	24.1	81.6	75.74
Karjat, MH, India	Karjat, MH, India	Week 25 (Jun) 2010	33.1	22.4	28	42.3	219.3	27.7	89.2	84.01
Karjat, MH, India	Karjat, MH, India	Week 26 (Jun) 2010	31.4	22.1	27.7	40.8	266.96	22.3	82.6	85.21
Karjat, MH, India	Karjat, MH, India	Week 27 (Jul) 2010	32.1	22.4	27.8	40.8	223	25.9	89	85.97
Karjat, MH, India	Karjat, MH, India	Week 28 (Jul) 2010	31.1	23	27	39.3	314.47	27.7	89.2	87.86
Karjat, MH, India	Karjat, MH, India	Week 29 (Jul) 2010	31.1	23.4	28	39.3	187.4	24.1	83.3	84.01
Karjat, MH, India	Karjat, MH, India	Week 30 (Jul) 2010	30.1	23	26.8	37.6	349.98	27.7	94.2	88.91
Karjat, MH, India	Karjat, MH, India	Week 31 (Jul) 2010	31.1	22.7	26.6	39.3	245.05	31.3	94.1	89.23
Karjat, MH, India	Karjat, MH, India	Week 32 (Aug) 2010	30.1	22.9	27.6	37.6	122.86	25.9	87.9	84.7
Karjat, MH, India	Karjat, MH, India	Week 33 (Aug) 2010	30.1	22.6	27.4	37.6	62.4	29.5	78.7	84.78
Karjat, MH, India	Karjat, MH, India	Week 34 (Aug) 2010	29.2	23.4	26.3	35.8	431.63	22.3	91.6	90.55
Karjat, MH, India	Karjat, MH, India	Week 35 (Aug) 2010	31.1	22.4	27.3	39.3	175.68	27.7	86.1	88.29
Karjat, MH, India	Karjat, MH, India	Week 36 (Sep) 2010	30.1	22.2	26.8	37.6	291.43	29.5	85.3	87.3
Karjat, MH, India	Karjat, MH, India	Week 37 (Sep) 2010	31.1	22.9	27.1	36.7	99.37	24.1	80.7	85.16
Karjat, MH, India	Karjat, MH, India	Week 38 (Sep) 2010	30.5	24.3	27.6	37.6	112.5	24.1	73.4	82.81
Karjat, MH, India	Karjat, MH, India	Week 39 (Sep) 2010	33.1	21.7	28.6	42.3	27.5	22.3	59.2	79.67
Karjat, MH, India	Karjat, MH, India	Week 40 (Oct) 2010	36.1	23.9	29.8	44	48.4	20.5	55.1	70.17
Karjat, MH, India	Karjat, MH, India	Week 41 (Oct) 2010	33.1	20.7	29.1	44	138.01	22.3	49.5	76.37
Karjat, MH, India	Karjat, MH, India	Week 42 (Oct) 2010	31.3	21.7	27.6	39.3	59.7	24.1	64.9	77.4
Karjat, MH, India	Karjat, MH, India	Week 43 (Oct) 2010	31.1	23	27.8	40.8	38.81	22.3	70.9	83.42
Karjat, MH, India	Karjat, MH, India	Week 44 (Oct) 2010	35.1	18.7	28.7	39.4	0	20.5	29.3	65.79
Karjat, MH, India	Karjat, MH, India	Week 45 (Nov) 2010	34.1	21.1	28.4	38	16.3	20.5	36.1	61.81
Karjat, MH, India	Karjat, MH, India	Week 46 (Nov) 2010	33.1	20.7	28.2	39.4	13.89	27.7	61.8	72.18
Karjat, MH, India	Karjat, MH, India	Week 47 (Nov) 2010	33.1	23	28.3	39.3	25.27	18.4	58.5	73.78
Karjat, MH, India	Karjat, MH, India	Week 48 (Nov) 2010	32.1	19.1	27.1	36.9	26.8	27.7	50.9	77.78
Karjat, MH, India	Karjat, MH, India	Week 49 (Dec) 2010	33.1	17.9	27.6	35.9	0	18.4	15.6	66.29
Karjat, MH, India	Karjat, MH, India	Week 50 (Dec) 2010	31.1	15.9	24.6	31.4	0	20.5	19.6	58.05
Karjat, MH, India	Karjat, MH, India	Week 51 (Dec) 2010	31.1	11.4	23.9	30.1	0	18.4	3.4	50.36
Karjat, MH, India	Karjat, MH, India	Week 52 (Dec) 2010	32.1	12.9	23.5	30.2	0	16.6	12.6	59.43
Karjat, MH, India	Karjat, MH, India	Week 1 (Dec) 2010	29.1	14.1	23.9	29.3	0	22.3	24.7	62.66
Karjat, MH, India	Karjat, MH, India	Week 1 (Jan) 2011	29.1	14.4	22.4	28.9	0	18.4	19.2	48.66
Karjat, MH, India	Karjat, MH, India	Week 2 (Jan) 2011	31.1	9.1	24.8	31.9	0	16.6	15.5	47.46
Karjat, MH, India	Karjat, MH, India	Week 3 (Jan) 2011	31.1	10.1	23.7	29.7	0	22.3	0.1	55.18
Karjat, MH, India	Karjat, MH, India	Week 4 (Jan) 2011	32.1	11.1	24.5	31.7	0	18.4	0.8	52.84
Karjat, MH, India	Karjat, MH, India	Week 5 (Jan) 2011	32.1	14.1	24.8	31.9	0	20.5	0.3	52.42
Karjat, MH, India	Karjat, MH, India	Week 6 (Feb) 2011	34.1	13.7	26.5	33	0	24.1	0.4	47.31
Karjat, MH, India	Karjat, MH, India	Week 7 (Feb) 2011	32.1	15.2	25.4	31.9	0	20.5	0.2	55.52
Karjat, MH, India	Karjat, MH, India	Week 8 (Feb) 2011	29.1	14.1	24.4	30.9	0	25.9	6.1	58.04
Karjat, MH, India	Karjat, MH, India	Week 9 (Feb) 2011	34.1	19.2	25.9	32.8	0	22.3	7.4	52.24
Karjat, MH, India	Karjat, MH, India	Week 10 (Mar) 2011	34.1	21.2	28.4	36.2	0.4	22.3	10.4	48.7
Karjat, MH, India	Karjat, MH, India	Week 11 (Mar) 2011	37.1	19.2	28.7	36.9	0	24.1	0.5	40.24
Karjat, MH, India	Karjat, MH, India	Week 12 (Mar) 2011	39.1	21.8	29.5	36.3	0	22.3	0	44.46
Karjat, MH, India	Karjat, MH, India	Week 13 (Mar) 2011	35.1	15.1	27.7	38	0	25.9	14.1	63.85
Karjat, MH, India	Karjat, MH, India	Week 14 (Apr) 2011	39.1	13.2	29.1	39.5	0	24.1	6.9	55.57
Karjat, MH, India	Karjat, MH, India	Week 15 (Apr) 2011	35.9	20.7	28.1	38.2	0	24.1	21.4	67.6
Karjat, MH, India	Karjat, MH, India	Week 16 (Apr) 2011	33.8	22.2	29.2	40.8	0	24.1	19.4	70.24
Karjat, MH, India	Karjat, MH, India	Week 17 (Apr) 2011	36.6	21.1	29.2	39.3	26	24.1	18.3	69.49
Karjat, MH, India	Karjat, MH, India	Week 18 (Apr) 2011	37.7	25.7	29.7	40.8	0	24.1	27.2	68.69
Karjat, MH, India	Karjat, MH, India	Week 19 (May) 2011	33.8	24.9	29.1	39.3	0	25.9	37.2	70.06
Karjat, MH, India	Karjat, MH, India	Week 20 (May) 2011	35.2	25.5	29.3	39.3	0	24.1	38.4	70.03
Karjat, MH, India	Karjat, MH, India	Week 21 (May) 2011	34.1	26.1	30	44.3	0	27.7	53.3	72.48
Karjat, MH, India	Karjat, MH, India	Week 22 (May) 2011	34.6	24.2	30.4	43.7	4.8	24.1	43.7	69.6
Karjat, MH, India	Karjat, MH, India	Week 23 (Jun) 2011	34.1	22.9	29.6	42.5	253.65	25.9	64.2	76.73
Karjat, MH, India	Karjat, MH, India	Week 24 (Jun) 2011	32.1	25	27.7	40.8	21.69	25.9	79.1	84.08
Karjat, MH, India	Karjat, MH, India	Week 25 (Jun) 2011	32.1	22.9	28.1	44.3	72.11	29.5	85	87.13
Karjat, MH, India	Karjat, MH, India	Week 26 (Jun) 2011	31.1	23.2	29.1	39.3	16.3	33.5	81.2	79.92
Karjat, MH, India	Karjat, MH, India	Week 27 (Jul) 2011	31.1	24.1	28.6	39.3	95.21	29.5	80.2	80.32
Karjat, MH, India	Karjat, MH, India	Week 28 (Jul) 2011	31.1	23.7	27.1	37.9	320.13	25.9	87	86.14
Karjat, MH, India	Karjat, MH, India	Week 29 (Jul) 2011	31.1	22.6	26.5	37.9	354.18	29.5	92.7	90.36
Karjat, MH, India	Karjat, MH, India	Week 30 (Jul) 2011	30.1	23	27.6	37.6	141.7	29.5	88.3	86.92
Karjat, MH, India	Karjat, MH, India	Week 31 (Jul) 2011	30.1	22.1	26.5	37	378.04	27.7	90.2	90.23
Karjat, MH, India	Karjat, MH, India	Week 32 (Aug) 2011	30.1	22.4	27.1	37.6	70.01	27.7	92.4	88.35
Karjat, MH, India	Karjat, MH, India	Week 33 (Aug) 2011	30.1	22.9	27.7	37.6	26.5	27.7	90.4	84.15
Karjat, MH, India	Karjat, MH, India	Week 34 (Aug) 2011	30.1	22.7	27.4	37.6	55.64	24.1	87.9	84.32
Karjat, MH, India	Karjat, MH, India	Week 35 (Aug) 2011	29.1	21.7	26.1	35.8	378.28	25.9	93.3	90.22
Karjat, MH, India	Karjat, MH, India	Week 36 (Sep) 2011	31.1	22.4	26.7	39.3	355.71	37.1	86.3	93.26
Karjat, MH, India	Karjat, MH, India	Week 37 (Sep) 2011	30.1	22.1	27.4	37.6	61.28	27.7	88.6	85.1
Karjat, MH, India	Karjat, MH, India	Week 38 (Sep) 2011	30.7	23.2	26.9	36.3	74.8	33.5	78	86.4
Karjat, MH, India	Karjat, MH, India	Week 39 (Sep) 2011	30.1	20.1	27	36.3	42.4	22.3	58.2	78.68
Karjat, MH, India	Karjat, MH, India	Week 40 (Oct) 2011	31.1	21.1	27.8	37.9	94.1	24.1	51.6	76.66
Karjat, MH, India	Karjat, MH, India	Week 41 (Oct) 2011	34.1	20.2	28.5	44.3	21.4	22.3	55.6	76.64
Karjat, MH, India	Karjat, MH, India	Week 42 (Oct) 2011	34.1	20.9	28.3	44	230.45	24.1	66.9	78.68
Karjat, MH, India	Karjat, MH, India	Week 43 (Oct) 2011	36.1	20.4	29	42.5	8	20.5	31.4	64.77
Karjat, MH, India	Karjat, MH, India	Week 44 (Oct) 2011	35.1	17.1	29.3	38.4	0	22.3	20.6	49.86
Karjat, MH, India	Karjat, MH, India	Week 45 (Nov) 2011	36.1	19.1	29.1	38.7	0	18.4	6.9	58.32
Karjat, MH, India	Karjat, MH, India	Week 46 (Nov) 2011	35.1	16.2	28.6	38.4	0	18.4	1.1	57.04
Karjat, MH, India	Karjat, MH, India	Week 47 (Nov) 2011	35.1	16.1	28.3	37.1	0	20.5	6.5	47.62
Karjat, MH, India	Karjat, MH, India	Week 48 (Nov) 2011	35.1	16.9	28.2	36.2	0	20.5	17.2	43.91
Karjat, MH, India	Karjat, MH, India	Week 49 (Dec) 2011	34.1	19.1	28.6	38.2	0	18.4	19.9	58.63
Karjat, MH, India	Karjat, MH, India	Week 50 (Dec) 2011	34.1	15.7	26.9	36.2	0	16.6	0.7	57.46
Karjat, MH, India	Karjat, MH, India	Week 51 (Dec) 2011	34.1	19.2	26.5	33.7	0	18.4	9.5	50.6
Karjat, MH, India	Karjat, MH, India	Week 52 (Dec) 2011	33.1	12.9	25.8	32	0	18.4	13.6	51.07
Karjat, MH, India	Karjat, MH, India	Week 53 (Dec) 2011	31.1	10.4	24	30.1	0	18.4	5.1	50.07
Karjat, MH, India	Karjat, MH, India	Week 1 (Jan) 2012	27.9	21	23.9	28	0	16.6	28.4	48.94
Karjat, MH, India	Karjat, MH, India	Week 2 (Jan) 2012	32.1	16.1	24.4	30.5	0	22.3	2.9	54.45
Karjat, MH, India	Karjat, MH, India	Week 3 (Jan) 2012	31.1	10.1	23.3	29	0	20.5	0	42.54
Karjat, MH, India	Karjat, MH, India	Week 4 (Jan) 2012	29.1	15.7	22.3	28.2	0	22.3	10.2	60.52
Karjat, MH, India	Karjat, MH, India	Week 5 (Jan) 2012	30.1	13.2	23	30.1	0	24.1	7.2	57.61
Karjat, MH, India	Karjat, MH, India	Week 6 (Feb) 2012	33.1	9.7	25	33.5	0	22.3	2.2	54.39
Karjat, MH, India	Karjat, MH, India	Week 7 (Feb) 2012	34.1	12.6	23	32.2	0	24.1	8.6	42.02
Karjat, MH, India	Karjat, MH, India	Week 8 (Feb) 2012	33.4	15.4	24.7	33.1	0	20.5	0.5	47.43
Karjat, MH, India	Karjat, MH, India	Week 9 (Feb) 2012	37.1	13.9	27.4	35.9	0	24.1	0.5	41.33
Karjat, MH, India	Karjat, MH, India	Week 10 (Mar) 2012	33.3	16.7	25	34.7	0	20.5	2.9	56.82
Karjat, MH, India	Karjat, MH, India	Week 11 (Mar) 2012	34.5	12.7	24.8	34.6	0	22.3	8	54.59
Karjat, MH, India	Karjat, MH, India	Week 12 (Mar) 2012	36.4	15.1	27.5	38.2	0	24.1	1.4	45.48
Karjat, MH, India	Karjat, MH, India	Week 13 (Mar) 2012	38.1	16.9	28.8	39.3	0	22.3	0	44.96
Karjat, MH, India	Karjat, MH, India	Week 14 (Apr) 2012	37.7	20.1	28	39.5	0	24.1	10.8	71
Karjat, MH, India	Karjat, MH, India	Week 15 (Apr) 2012	33.6	19.4	28.6	40.8	0	22.3	21.1	70.88
Karjat, MH, India	Karjat, MH, India	Week 16 (Apr) 2012	38.1	24	29.3	40.8	0	22.3	34.6	67.1
Karjat, MH, India	Karjat, MH, India	Week 17 (Apr) 2012	36.1	25.4	30.4	46.9	7	22.3	35.7	60.96
Karjat, MH, India	Karjat, MH, India	Week 18 (Apr) 2012	35.7	22.1	29.3	40.8	0	27.7	15.7	67.07
Karjat, MH, India	Karjat, MH, India	Week 19 (May) 2012	34.7	24.4	28.9	37.9	0	22.3	35.9	74.99
Karjat, MH, India	Karjat, MH, India	Week 20 (May) 2012	33.7	25.4	29.3	39.3	0.2	27.7	36.3	73.78
Karjat, MH, India	Karjat, MH, India	Week 21 (May) 2012	34.4	23.2	29.6	42.3	0	31.3	35	69.36
Karjat, MH, India	Karjat, MH, India	Week 22 (May) 2012	33.8	26.1	29.7	39.3	0	25.9	42	68.69
Karjat, MH, India	Karjat, MH, India	Week 23 (Jun) 2012	33.6	26.9	30.1	40.8	0	22.3	41.7	67.6
Karjat, MH, India	Karjat, MH, India	Week 24 (Jun) 2012	33.6	21.6	29.1	40.8	29.97	30.2	67.5	73.9
Karjat, MH, India	Karjat, MH, India	Week 25 (Jun) 2012	33.2	24.1	29.1	40.8	100.18	27.6	58.9	75.85
Karjat, MH, India	Karjat, MH, India	Week 26 (Jun) 2012	32.1	25.1	29.4	42.6	52.2	31.3	63	75.84
Karjat, MH, India	Karjat, MH, India	Week 27 (Jul) 2012	32.1	24.9	28.4	42.6	138.12	25.9	73.4	80.05
Karjat, MH, India	Karjat, MH, India	Week 28 (Jul) 2012	31.7	23.4	27.7	39.3	178.27	27.7	88.1	85.07
Karjat, MH, India	Karjat, MH, India	Week 29 (Jul) 2012	31.2	22.9	27.8	39.3	170.76	27.7	81	82.48
Karjat, MH, India	Karjat, MH, India	Week 30 (Jul) 2012	31.1	22.9	28.3	39.3	158.93	29.5	86.7	81.78
Karjat, MH, India	Karjat, MH, India	Week 31 (Jul) 2012	31.1	24.2	28.1	37.9	37.33	25.9	92.7	81.94
Karjat, MH, India	Karjat, MH, India	Week 32 (Aug) 2012	30.1	23.9	27.7	39	102.98	29.5	92.1	83.24
Karjat, MH, India	Karjat, MH, India	Week 33 (Aug) 2012	30.1	22.1	27.2	37	83.29	29.5	91.4	85.18
Karjat, MH, India	Karjat, MH, India	Week 34 (Aug) 2012	30.1	21.9	27.5	39	28.47	25.9	80.9	81.08
Karjat, MH, India	Karjat, MH, India	Week 35 (Aug) 2012	31.1	22.7	27.7	39	69.18	24.1	69.5	81.25
Karjat, MH, India	Karjat, MH, India	Week 36 (Sep) 2012	29.6	21.7	26.6	35.8	144.24	22.3	85.1	89.93
Karjat, MH, India	Karjat, MH, India	Week 37 (Sep) 2012	30.1	22.6	26.8	37.6	307.6	31.3	86	88.69
Karjat, MH, India	Karjat, MH, India	Week 38 (Sep) 2012	30.1	22.4	27	36.3	395.13	24.1	80.3	84.48
Karjat, MH, India	Karjat, MH, India	Week 39 (Sep) 2012	30.1	23	27.3	35.2	62	22.3	69.2	79.68
Karjat, MH, India	Karjat, MH, India	Week 40 (Sep) 2012	35.1	21.4	28.3	40.8	34	24.1	47.7	74.48
Karjat, MH, India	Karjat, MH, India	Week 41 (Oct) 2012	32.1	22.2	27.4	40.8	192.14	22.3	84.9	84.72
Karjat, MH, India	Karjat, MH, India	Week 42 (Oct) 2012	35.1	23.3	28.8	44	38	20.5	33.4	71.9
Karjat, MH, India	Karjat, MH, India	Week 43 (Oct) 2012	35.1	21.9	29.5	36.6	0.1	18.4	29.8	54.11
Karjat, MH, India	Karjat, MH, India	Week 44 (Oct) 2012	35.1	23.2	29.5	39.5	24.1	18.4	39.4	59.81
Karjat, MH, India	Karjat, MH, India	Week 45 (Nov) 2012	35.1	18.9	28.5	37.9	0.2	20.5	36.5	53.25
Karjat, MH, India	Karjat, MH, India	Week 46 (Nov) 2012	34.1	19.6	27.6	35.6	0	22.3	9.3	60.87
Karjat, MH, India	Karjat, MH, India	Week 47 (Nov) 2012	34.1	15.2	27.2	34.3	0	20.5	10.8	52.38
Karjat, MH, India	Karjat, MH, India	Week 48 (Nov) 2012	33.1	9.7	26.6	34.3	0	18.4	3.5	45.25
Karjat, MH, India	Karjat, MH, India	Week 49 (Dec) 2012	32.1	17.4	25.7	33.6	0	22.3	4.9	59.25
Karjat, MH, India	Karjat, MH, India	Week 50 (Dec) 2012	35.1	14.9	27.8	37	0	22.3	16.9	57.34
Karjat, MH, India	Karjat, MH, India	Week 51 (Dec) 2012	32.1	16.2	24.9	32.5	0	22.3	7.6	65.66
Karjat, MH, India	Karjat, MH, India	Week 52 (Dec) 2012	34.1	11.4	25.9	33.1	0	22.3	11.5	52.54
Karjat, MH, India	Karjat, MH, India	Week 1 (Dec) 2012	32.1	13.1	24.7	32.5	0	18.4	8.7	51.68
Karjat, MH, India	Karjat, MH, India	Week 2 (Jan) 2013	29.3	20.1	25.2	30.1	0	16.6	29	66.62
Karjat, MH, India	Karjat, MH, India	Week 1 (Jan) 2013	30.3	13.8	23.2	30.4	0	18.4	5.6	56.65
Karjat, MH, India	Karjat, MH, India	Week 2 (Jan) 2013	33.1	8.7	24.2	32	0	18.4	1.2	51.16
Karjat, MH, India	Karjat, MH, India	Week 3 (Jan) 2013	32.4	10.4	23.4	31.5	0	24.1	6.3	59.38
Karjat, MH, India	Karjat, MH, India	Week 4 (Jan) 2013	31.1	13.2	23	29.9	0	20.5	4.9	63.7
Karjat, MH, India	Karjat, MH, India	Week 5 (Jan) 2013	31.1	13.9	24.2	30.9	0	20.5	12.4	61.35
Karjat, MH, India	Karjat, MH, India	Week 6 (Feb) 2013	33.1	17	24.6	33	0	20.5	6.3	60.62
Karjat, MH, India	Karjat, MH, India	Week 7 (Feb) 2013	35.1	13.1	26.8	35.8	0	20.5	24.8	56.91
Karjat, MH, India	Karjat, MH, India	Week 8 (Feb) 2013	33.8	14.2	25.5	33.8	0	22.3	1.8	54.85
Karjat, MH, India	Karjat, MH, India	Week 9 (Feb) 2013	38.1	14.7	27.1	35.9	0	22.3	2.1	45.37
Karjat, MH, India	Karjat, MH, India	Week 10 (Mar) 2013	39.1	13.7	29.5	37	0	22.3	1.7	31.75
Karjat, MH, India	Karjat, MH, India	Week 11 (Mar) 2013	33.7	21.8	27.1	34.3	3.2	22.3	15.1	62.47
Karjat, MH, India	Karjat, MH, India	Week 12 (Mar) 2013	34.1	16.4	27.8	33.5	0	24.1	17.9	56.61
Karjat, MH, India	Karjat, MH, India	Week 13 (Mar) 2013	35.7	20.1	27.9	35.4	0	24.1	21.8	58.12
Karjat, MH, India	Karjat, MH, India	Week 14 (Apr) 2013	36.7	19.1	27.8	35.9	0	24.1	14.1	61.77
Karjat, MH, India	Karjat, MH, India	Week 15 (Apr) 2013	34	17.9	28.7	36.9	0	24.1	10.4	61.93
Karjat, MH, India	Karjat, MH, India	Week 16 (Apr) 2013	34.2	22.9	28	34.7	0	24.1	30.2	63.95
Karjat, MH, India	Karjat, MH, India	Week 17 (Apr) 2013	37.1	24.7	30.8	40.8	0	22.3	10.8	58.89
Karjat, MH, India	Karjat, MH, India	Week 18 (Apr) 2013	35.7	26.2	30.2	40.7	0	25.9	21.5	65.4
Karjat, MH, India	Karjat, MH, India	Week 19 (May) 2013	34.1	26.4	29.8	38	0	25.9	33.5	66.58
Karjat, MH, India	Karjat, MH, India	Week 20 (May) 2013	33.3	25.8	29.9	38	0	24.1	44.4	66.36
Karjat, MH, India	Karjat, MH, India	Week 21 (May) 2013	34.5	26.7	30.6	40.7	0	24.1	43.7	67.42
Karjat, MH, India	Karjat, MH, India	Week 22 (May) 2013	35.4	26.1	30.9	40.7	0.8	25.9	43.4	66.61
Karjat, MH, India	Karjat, MH, India	Week 23 (Jun) 2013	33.2	23.4	28.7	40.8	205.75	22.3	77.4	77.68
Karjat, MH, India	Karjat, MH, India	Week 24 (Jun) 2013	32.1	22.9	27.3	40.8	414.94	27.7	92.1	87.12
Karjat, MH, India	Karjat, MH, India	Week 25 (Jun) 2013	32.1	23	27.6	39.3	132.7	25.9	82.5	85.19
Karjat, MH, India	Karjat, MH, India	Week 26 (Jun) 2013	31.1	22.9	27.3	39.3	166.54	31.7	88.7	85.51
Karjat, MH, India	Karjat, MH, India	Week 27 (Jul) 2013	31.1	22.7	27.8	37.9	40.24	27.7	85.9	84.22
Karjat, MH, India	Karjat, MH, India	Week 28 (Jul) 2013	31.1	22.1	26.6	39.3	230.91	33.5	94	87.38
Karjat, MH, India	Karjat, MH, India	Week 29 (Jul) 2013	30.1	22.1	26.6	36.3	225.45	27.7	95.2	87.54
Karjat, MH, India	Karjat, MH, India	Week 30 (Jul) 2013	29.1	22.2	26.2	34.7	304.51	35.3	96.3	89.07
Karjat, MH, India	Karjat, MH, India	Week 31 (Jul) 2013	29.1	22.2	26.5	34.7	144.98	33.5	91	86.44
Karjat, MH, India	Karjat, MH, India	Week 32 (Aug) 2013	29.1	22.4	26.9	34.7	34.78	24.1	81.6	82.76
Karjat, MH, India	Karjat, MH, India	Week 33 (Aug) 2013	29.1	22.7	26.9	34.7	40.09	25.9	90.1	84.5
Karjat, MH, India	Karjat, MH, India	Week 34 (Aug) 2013	30.1	22.4	27.3	35.2	19.32	24.1	82.6	79.15
Karjat, MH, India	Karjat, MH, India	Week 35 (Aug) 2013	30.4	23.4	27.3	35.2	28.92	24.1	65.9	79.99
Karjat, MH, India	Karjat, MH, India	Week 36 (Sep) 2013	30.2	23.5	27.7	35.2	12.21	24.1	54.9	75.4
Karjat, MH, India	Karjat, MH, India	Week 37 (Sep) 2013	32.1	22.1	27.6	40.8	145.9	27.7	83.5	83.59
Karjat, MH, India	Karjat, MH, India	Week 38 (Sep) 2013	30.1	21.9	27.4	37.6	121.85	24.1	80.6	84.18
Karjat, MH, India	Karjat, MH, India	Week 39 (Sep) 2013	30.1	21.9	26.9	36.3	73.5	27.7	82.5	84.59
Karjat, MH, India	Karjat, MH, India	Week 40 (Oct) 2013	32.1	21.6	28	38	9	24.1	65.5	79.13
Karjat, MH, India	Karjat, MH, India	Week 41 (Oct) 2013	31.1	18.6	27.3	37.9	46.85	22.3	61.1	80.28
Karjat, MH, India	Karjat, MH, India	Week 42 (Oct) 2013	36.1	24	29.1	40.7	50	20.5	58.7	74.15
Karjat, MH, India	Karjat, MH, India	Week 43 (Oct) 2013	35.1	22.9	29.4	39.3	3	24.1	33.7	62.45
Karjat, MH, India	Karjat, MH, India	Week 44 (Oct) 2013	35.1	16.4	29	38.4	0	20.5	21	61.65
Karjat, MH, India	Karjat, MH, India	Week 45 (Nov) 2013	35.1	17.7	28.4	38.7	0	18.4	28.8	58.7
Karjat, MH, India	Karjat, MH, India	Week 46 (Nov) 2013	34.1	17.1	26.8	33.4	0	20.5	6.8	54.71
Karjat, MH, India	Karjat, MH, India	Week 47 (Nov) 2013	35.1	18.7	27.2	35.4	0	20.5	7.9	54.51
Karjat, MH, India	Karjat, MH, India	Week 48 (Nov) 2013	36.1	18.4	28.1	39.3	13	20.5	32.7	62.83
Karjat, MH, India	Karjat, MH, India	Week 49 (Dec) 2013	34.1	13.1	27.2	38	4	18.4	19	60.19
Karjat, MH, India	Karjat, MH, India	Week 50 (Dec) 2013	32.1	12.1	25	31.7	0	20.5	0.8	48.01
Karjat, MH, India	Karjat, MH, India	Week 51 (Dec) 2013	33.1	8.2	24	30.8	0	18.4	0.4	53.8
Karjat, MH, India	Karjat, MH, India	Week 52 (Dec) 2013	33.1	15.2	24.8	32.3	0	20.5	7.4	57.7
Karjat, MH, India	Karjat, MH, India	Week 1 (Dec) 2013	28.1	19.3	24.1	28.6	0	20.5	25.4	64.27
Karjat, MH, India	Karjat, MH, India	Week 1 (Jan) 2014	32.1	17.2	25	31.7	0	20.5	3.6	59.01
Karjat, MH, India	Karjat, MH, India	Week 2 (Jan) 2014	32.1	14.2	23.3	31.3	0	20.5	2.3	53.51
Karjat, MH, India	Karjat, MH, India	Week 3 (Jan) 2014	29.2	15.4	23.2	28.6	0	24.1	9.2	59.2
Karjat, MH, India	Karjat, MH, India	Week 4 (Jan) 2014	33.1	16.7	24.9	33.1	0.1	20.5	48.3	70.03
Karjat, MH, India	Karjat, MH, India	Week 5 (Jan) 2014	34.1	18.5	26.7	32.8	0	22.3	8.6	41.85
Karjat, MH, India	Karjat, MH, India	Week 6 (Feb) 2014	33.1	12.4	25.4	34.1	0	22.3	2.9	55.39
Karjat, MH, India	Karjat, MH, India	Week 7 (Feb) 2014	29.2	13.7	23.1	28	0	24.1	17.3	56.54
Karjat, MH, India	Karjat, MH, India	Week 8 (Feb) 2014	33.1	12.7	25.3	31.1	0	22.3	13.4	53.4
Karjat, MH, India	Karjat, MH, India	Week 9 (Feb) 2014	31.7	17	25.7	34.3	0	24.1	15.1	57.4
Karjat, MH, India	Karjat, MH, India	Week 10 (Mar) 2014	32.1	11.7	26	32.5	2	24.1	22.9	63.14
Karjat, MH, India	Karjat, MH, India	Week 11 (Mar) 2014	34.1	20.3	28.3	36.2	1.2	22.3	25.6	54.82
Karjat, MH, India	Karjat, MH, India	Week 12 (Mar) 2014	37.1	20.9	29.1	36.6	0	24.1	14.6	45.72
Karjat, MH, India	Karjat, MH, India	Week 13 (Mar) 2014	37.6	22.6	28.7	39.6	0	24.1	7.3	57.48
Karjat, MH, India	Karjat, MH, India	Week 14 (Apr) 2014	36.1	22.2	28.9	39	0	24.1	6.9	60.73
Karjat, MH, India	Karjat, MH, India	Week 15 (Apr) 2014	35.9	21.8	27.8	35.2	0	22.3	21.5	64.44
Karjat, MH, India	Karjat, MH, India	Week 16 (Apr) 2014	35.4	22.5	28.2	38	0	25.9	30.1	66.91
Karjat, MH, India	Karjat, MH, India	Week 17 (Apr) 2014	37.2	21.2	31	42	6	24.1	15.1	57.62
Karjat, MH, India	Karjat, MH, India	Week 18 (Apr) 2014	36.4	25.2	30	39.4	0.7	24.1	25.9	67.51
Karjat, MH, India	Karjat, MH, India	Week 19 (May) 2014	35.1	24.4	30.4	44	3	24.1	38.9	65.37
Karjat, MH, India	Karjat, MH, India	Week 20 (May) 2014	35.4	23.7	29.8	40.8	2	24.1	40.9	65.28
Karjat, MH, India	Karjat, MH, India	Week 21 (May) 2014	35.8	26.3	30.6	44	0	24.1	45.1	67.94
Karjat, MH, India	Karjat, MH, India	Week 22 (May) 2014	34.9	26.9	30.5	40.7	3	27.7	41.6	68.87
Karjat, MH, India	Karjat, MH, India	Week 23 (Jun) 2014	35.1	27.1	31	44	5.5	24.1	57.8	72.22
Karjat, MH, India	Karjat, MH, India	Week 24 (Jun) 2014	39.1	26.4	31.3	53.1	49.6	42.5	62.7	69.38
Karjat, MH, India	Karjat, MH, India	Week 25 (Jun) 2014	33.1	26.4	30	42.5	28.28	30.9	77.6	76.21
Karjat, MH, India	Karjat, MH, India	Week 26 (Jun) 2014	34.1	26.8	30.5	42.3	0.5	29.5	49.6	72.02
Karjat, MH, India	Karjat, MH, India	Week 27 (Jul) 2014	33.1	23.7	28.8	42.5	280.9	25.9	69.3	78.66
Karjat, MH, India	Karjat, MH, India	Week 28 (Jul) 2014	31.1	22.7	26.7	40.8	384.23	24.1	91.2	86.76
Karjat, MH, India	Karjat, MH, India	Week 29 (Jul) 2014	30.1	23	27	39	319.76	33.5	94.4	87.82
Karjat, MH, India	Karjat, MH, India	Week 30 (Jul) 2014	32.1	22.9	27.9	40.8	186.32	33.5	83.2	86.12
Karjat, MH, India	Karjat, MH, India	Week 31 (Jul) 2014	31.1	22.7	26.6	39.3	394.65	33.5	95.6	91.81
Karjat, MH, India	Karjat, MH, India	Week 32 (Aug) 2014	31.1	22.2	26.9	39.3	177.79	31.7	88.9	88.88
Karjat, MH, India	Karjat, MH, India	Week 33 (Aug) 2014	31.1	21.9	27.7	37.9	28.9	33.5	82.5	83.87
Karjat, MH, India	Karjat, MH, India	Week 34 (Aug) 2014	32.1	22.4	27.9	42.5	162.35	24.1	81	86.19
Karjat, MH, India	Karjat, MH, India	Week 35 (Aug) 2014	30.1	22.2	26.6	39	145.55	24.1	92	90.22
Karjat, MH, India	Karjat, MH, India	Week 36 (Sep) 2014	31.1	22.1	26.6	39	185.15	29.5	90.5	90.33
Karjat, MH, India	Karjat, MH, India	Week 37 (Sep) 2014	30.1	21.9	27.1	37.6	22.6	25.9	75.5	85.62
Karjat, MH, India	Karjat, MH, India	Week 38 (Sep) 2014	31.1	22.1	27.5	36.7	22.69	24.1	66.1	82.63
Karjat, MH, India	Karjat, MH, India	Week 39 (Sep) 2014	36.1	21.1	28.5	45.1	83.2	18.4	48.1	77.44
Karjat, MH, India	Karjat, MH, India	Week 40 (Oct) 2014	36.1	24.3	29.9	47.5	24.5	24.1	46	71.61
Karjat, MH, India	Karjat, MH, India	Week 41 (Oct) 2014	37.1	21.1	29.6	45.5	8	35.3	42.4	70.1
Karjat, MH, India	Karjat, MH, India	Week 42 (Oct) 2014	37.1	23.5	30.3	43.5	3	20.5	20.5	66.88
Karjat, MH, India	Karjat, MH, India	Week 43 (Oct) 2014	37.1	22.2	29.6	42.3	7.3	18.4	46.7	58.35
Karjat, MH, India	Karjat, MH, India	Week 44 (Oct) 2014	35.1	15.4	28.2	35.9	0	20.5	29.9	59.59
Karjat, MH, India	Karjat, MH, India	Week 45 (Nov) 2014	35.1	20.1	29.1	37.4	0	22.3	9.3	53.72
Karjat, MH, India	Karjat, MH, India	Week 46 (Nov) 2014	35.1	22.2	29	39.5	18.76	20.5	50.3	64.98
Karjat, MH, India	Karjat, MH, India	Week 47 (Nov) 2014	35.1	16.2	29.1	39.5	1.1	20.5	23	61.28
Karjat, MH, India	Karjat, MH, India	Week 48 (Nov) 2014	34.1	12.7	27.4	35.4	0	18.4	9.2	54.55
Karjat, MH, India	Karjat, MH, India	Week 49 (Dec) 2014	34.1	15.1	27.4	34.7	17.27	20.5	14	47.52
Karjat, MH, India	Karjat, MH, India	Week 50 (Dec) 2014	34.1	13.4	26.5	36.3	109.3	20.5	26.8	63.48
Karjat, MH, India	Karjat, MH, India	Week 51 (Dec) 2014	32.1	14.1	24.5	30.6	0	24.1	21.5	42.99
Karjat, MH, India	Karjat, MH, India	Week 52 (Dec) 2014	32.1	12.1	24.4	30.9	0	22.3	9.5	51.86
Karjat, MH, India	Karjat, MH, India	Week 1 (Dec) 2014	30.1	9.9	23.5	28.6	0	20.5	15.1	58.79
Karjat, MH, India	Karjat, MH, India	Week 1 (Jan) 2015	30.1	15.7	23.5	30.5	0	18.4	27	63.68
Karjat, MH, India	Karjat, MH, India	Week 2 (Jan) 2015	32.1	11.7	24.9	31	0	20.5	5.5	48.86
Karjat, MH, India	Karjat, MH, India	Week 3 (Jan) 2015	31.1	10.7	24.1	29.5	0	18.4	4.6	51
Karjat, MH, India	Karjat, MH, India	Week 4 (Jan) 2015	29.3	13.4	24.2	29	0	22.3	30.7	61.91
Karjat, MH, India	Karjat, MH, India	Week 5 (Jan) 2015	33.1	14.4	25	32	0	22.3	12.6	55.23
Karjat, MH, India	Karjat, MH, India	Week 6 (Feb) 2015	34.1	11.7	25.4	31.8	0	22.3	17.7	54.26
Karjat, MH, India	Karjat, MH, India	Week 7 (Feb) 2015	32.1	15.7	26	31.8	0	22.3	2.9	53.2
Karjat, MH, India	Karjat, MH, India	Week 8 (Feb) 2015	38.1	12.2	26.9	36.4	0	22.3	0.9	56.63
Karjat, MH, India	Karjat, MH, India	Week 9 (Feb) 2015	35.1	16.1	25.4	35.9	37.21	24.1	23.2	64.91
Karjat, MH, India	Karjat, MH, India	Week 10 (Mar) 2015	34.1	16.2	25.6	33.7	3.35	24.1	10.1	51.2
Karjat, MH, India	Karjat, MH, India	Week 11 (Mar) 2015	37.1	21.3	28.5	38.2	2.9	22.3	20.7	54.87
Karjat, MH, India	Karjat, MH, India	Week 12 (Mar) 2015	37.1	20.5	29.1	37.4	0	22.3	18.2	50.99
Karjat, MH, India	Karjat, MH, India	Week 13 (Mar) 2015	41.1	24.6	30.2	44	3.2	22.3	36.4	66.2
Karjat, MH, India	Karjat, MH, India	Week 14 (Apr) 2015	35.1	22.4	29.1	42	0	24.1	14.2	54.9
Karjat, MH, India	Karjat, MH, India	Week 15 (Apr) 2015	34.1	22.6	28	34.7	0	22.3	17.7	65.2
Karjat, MH, India	Karjat, MH, India	Week 18 (Apr) 2015	39.7	20.1	30.5	42.5	0	24.1	29.7	69.78
Karjat, MH, India	Karjat, MH, India	Week 19 (May) 2015	35.9	25.1	31.4	45.5	4.6	25.9	29.4	66.07
Karjat, MH, India	Karjat, MH, India	Week 20 (May) 2015	37.1	26.4	31.2	45.9	106.4	27.7	38.3	70.77
Karjat, MH, India	Karjat, MH, India	Week 21 (May) 2015	34.3	27.4	31	42.3	0	24.1	40.8	70.17
Karjat, MH, India	Karjat, MH, India	Week 22 (May) 2015	35.4	27.2	31.3	45.5	0.5	24.1	46.3	71.55
Karjat, MH, India	Karjat, MH, India	Week 23 (Jun) 2015	35.1	22.2	31	45.5	37.2	27.7	50.2	68.97
Karjat, MH, India	Karjat, MH, India	Week 24 (Jun) 2015	35.1	24.6	29.2	43.5	218.1	27.7	67.1	78.41
Karjat, MH, India	Karjat, MH, India	Week 25 (Jun) 2015	30.1	22.6	26.2	37.6	739.56	24.4	94.8	90.71
Karjat, MH, India	Karjat, MH, India	Week 26 (Jun) 2015	32.1	23	28.6	39.3	150.59	37.1	81.3	82.48
Karjat, MH, India	Karjat, MH, India	Week 27 (Jul) 2015	32.1	24.4	29.3	40.8	8	29.5	59.1	76.1
Karjat, MH, India	Karjat, MH, India	Week 28 (Jul) 2015	32.1	24.1	29.4	40.8	12.66	31.7	70.7	77.85
Karjat, MH, India	Karjat, MH, India	Week 29 (Jul) 2015	32.1	24.4	29.3	40.8	18.22	29.5	66.5	77.66
Karjat, MH, India	Karjat, MH, India	Week 30 (Jul) 2015	31.1	22.9	27.7	39.3	176.68	27.7	92.9	85.62
Karjat, MH, India	Karjat, MH, India	Week 31 (Jul) 2015	31.1	22.7	27.8	39.3	78.38	44	82.5	82.33
Karjat, MH, India	Karjat, MH, India	Week 32 (Aug) 2015	31.1	23	27.9	39.3	42.99	27.7	84.8	82.4
Karjat, MH, India	Karjat, MH, India	Week 33 (Aug) 2015	31.1	22.1	27.4	37.9	33.5	25.9	84.5	83.37
Karjat, MH, India	Karjat, MH, India	Week 34 (Aug) 2015	31.1	24.1	28.5	39.3	15.6	29.5	63.1	79.19
Karjat, MH, India	Karjat, MH, India	Week 35 (Aug) 2015	31.1	22.2	27.5	37.9	46.13	24.1	79.1	83.22
Karjat, MH, India	Karjat, MH, India	Week 36 (Sep) 2015	32.4	23.5	28.2	38	12.3	25.9	54.3	75.47
Karjat, MH, India	Karjat, MH, India	Week 37 (Sep) 2015	31.7	24.2	28.2	39.3	162.34	22.3	73.8	78.17
Karjat, MH, India	Karjat, MH, India	Week 38 (Sep) 2015	32.1	22.4	28.3	39.3	143.03	25.9	85	82.67
Karjat, MH, India	Karjat, MH, India	Week 39 (Sep) 2015	32.1	21.4	28.1	39.3	16	29.5	51.7	76.71
Karjat, MH, India	Karjat, MH, India	Week 40 (Oct) 2015	37.1	24.2	29.8	43.5	47.75	22.3	50.3	71.69
Karjat, MH, India	Karjat, MH, India	Week 41 (Oct) 2015	36.1	24.8	29.8	46.9	22.41	20.5	45.5	74.77
Karjat, MH, India	Karjat, MH, India	Week 42 (Oct) 2015	37.1	24.4	30.9	45.5	25	20.5	34	65.79
Karjat, MH, India	Karjat, MH, India	Week 43 (Oct) 2015	37.1	22.2	31.2	45.5	0.7	18.4	29.7	62.1
Karjat, MH, India	Karjat, MH, India	Week 44 (Oct) 2015	35.1	20.4	29.6	40.7	0.1	18.4	41.7	59.5
Karjat, MH, India	Karjat, MH, India	Week 45 (Nov) 2015	36.1	22.7	29.9	39.3	0	18.4	17.4	57.17
Karjat, MH, India	Karjat, MH, India	Week 46 (Nov) 2015	36.1	15.4	29.2	35.9	0	20.5	21.5	48.97
Karjat, MH, India	Karjat, MH, India	Week 47 (Nov) 2015	32.4	13.7	23.3	32	19.4	16.6	31.7	60.91
Karjat, MH, India	Karjat, MH, India	Week 48 (Nov) 2015	31.1	19.1	24	32.2	90	5.4	46.4	79.34
Karjat, MH, India	Karjat, MH, India	Week 49 (Dec) 2015	31.1	15.7	23	31.3	0	5.4	8.9	73.88
Karjat, MH, India	Karjat, MH, India	Week 50 (Dec) 2015	32.7	13.4	22.3	32	0	9.4	30	68.02
Karjat, MH, India	Karjat, MH, India	Week 51 (Dec) 2015	32.4	15.1	23.1	32.9	0	3.6	8.9	68.8
Karjat, MH, India	Karjat, MH, India	Week 52 (Dec) 2015	30.4	0.9	19	29.6	0	9.4	9.6	62.78
Karjat, MH, India	Karjat, MH, India	Week 1 (Dec) 2015	31.7	10.2	21	29.9	0	7.6	7.7	55.34
Karjat, MH, India	Karjat, MH, India	Week 1 (Jan) 2016	35.1	12.1	26.7	33.7	0	18.4	16.6	44.82
Karjat, MH, India	Karjat, MH, India	Week 2 (Jan) 2016	34.1	18.4	26.4	32.7	0	16.6	10.6	48.24
Karjat, MH, India	Karjat, MH, India	Week 3 (Jan) 2016	32.1	18.6	24.4	32	0	25.9	15	59.86
Karjat, MH, India	Karjat, MH, India	Week 4 (Jan) 2016	33.1	15.1	24.4	31.2	0	22.3	6.2	41.99
Karjat, MH, India	Karjat, MH, India	Week 5 (Jan) 2016	32.1	16.3	25.4	34.3	0	22.3	6.1	54.5
Karjat, MH, India	Karjat, MH, India	Week 6 (Feb) 2016	33.4	16	25	32.3	0	22.3	11.1	57.34
Karjat, MH, India	Karjat, MH, India	Week 7 (Feb) 2016	31.1	17.6	24.7	31.4	0	24.1	13.4	62.6
Karjat, MH, India	Karjat, MH, India	Week 8 (Feb) 2016	32.1	20.5	26.8	33.8	0	24.1	27.9	57.86
Karjat, MH, India	Karjat, MH, India	Week 9 (Feb) 2016	33.1	20.7	26.8	38.2	0	25.9	25.7	61.04
Karjat, MH, India	Karjat, MH, India	Week 10 (Mar) 2016	35.1	22.4	28.9	39.5	12	20.5	28.9	57.56
Karjat, MH, India	Karjat, MH, India	Week 11 (Mar) 2016	35.1	21.9	28.7	40.1	0	24.1	21.7	54.15
Karjat, MH, India	Karjat, MH, India	Week 12 (Mar) 2016	37.1	20.8	28.8	39.4	0	25.9	9.1	60.22
Karjat, MH, India	Karjat, MH, India	Week 13 (Mar) 2016	37.5	21.5	29.9	41.6	0	24.1	14.6	58.61
Karjat, MH, India	Karjat, MH, India	Week 14 (Apr) 2016	35.7	23.4	29.1	41.5	0	22.3	20.4	64.79
Karjat, MH, India	Karjat, MH, India	Week 15 (Apr) 2016	36.1	24.5	29.9	41.7	1	25.9	32	60.94
Karjat, MH, India	Karjat, MH, India	Week 16 (Apr) 2016	36.1	24.3	29.8	41.5	0	27.7	10.6	63.75
Karjat, MH, India	Karjat, MH, India	Week 17 (Apr) 2016	35.5	25.4	29.6	40.8	0	24.1	36.5	67.35
Karjat, MH, India	Karjat, MH, India	Week 18 (Apr) 2016	38.1	24.3	30.5	42.4	0	24.1	27.2	63.64
Karjat, MH, India	Karjat, MH, India	Week 19 (May) 2016	34.8	25.2	30.1	41.6	0	24.1	38	69.26
Karjat, MH, India	Karjat, MH, India	Week 20 (May) 2016	35.1	26.8	30.7	45.4	2	25.9	41.9	71.94
Karjat, MH, India	Karjat, MH, India	Week 21 (May) 2016	35.5	27.9	31.2	45	0	26.9	49.5	72.3
Karjat, MH, India	Karjat, MH, India	Week 22 (May) 2016	34.4	28.3	31.4	43.9	3.3	25.9	47.9	70.55
Karjat, MH, India	Karjat, MH, India	Week 23 (Jun) 2016	35.5	26.7	31.5	45.5	73.2	25.9	49.7	68.89
Karjat, MH, India	Karjat, MH, India	Week 24 (Jun) 2016	34.4	26.1	31.1	44	26.23	24.1	64.2	73.39
Karjat, MH, India	Karjat, MH, India	Week 25 (Jun) 2016	34.2	24.6	30.9	44	28.7	25.9	59.2	72.33
Karjat, MH, India	Karjat, MH, India	Week 26 (Jun) 2016	31.1	24.6	27.3	39.3	438.22	24.1	90.4	87.24
Karjat, MH, India	Karjat, MH, India	Week 27 (Jul) 2016	31.1	24.4	26.9	40.6	673.89	27.7	96.5	91.52
Karjat, MH, India	Karjat, MH, India	Week 28 (Jul) 2016	31.1	24.9	27.9	39.3	401.57	37.1	96	86.63
Karjat, MH, India	Karjat, MH, India	Week 29 (Jul) 2016	30.1	24.9	27.6	39	243.53	35.3	89.9	86.9
Karjat, MH, India	Karjat, MH, India	Week 30 (Jul) 2016	30.1	24	26.9	37.6	252.53	27.7	92.7	88.06
Karjat, MH, India	Karjat, MH, India	Week 31 (Jul) 2016	29.1	23.4	26.4	35.8	250.41	22.3	93.9	89.91
Karjat, MH, India	Karjat, MH, India	Week 32 (Aug) 2016	30.1	24.4	27.3	37.6	749.4	37.1	95.1	87.69
Karjat, MH, India	Karjat, MH, India	Week 33 (Aug) 2016	30.1	24.7	27.9	37.6	247.43	33.5	88.1	83.51
Karjat, MH, India	Karjat, MH, India	Week 34 (Aug) 2016	30.1	25.4	28.2	37.6	43.07	27.7	79.5	80.65
Karjat, MH, India	Karjat, MH, India	Week 35 (Aug) 2016	30.1	24	26.9	36.3	295.51	25.9	89.4	87.66
Karjat, MH, India	Karjat, MH, India	Week 36 (Sep) 2016	31	24.6	27.6	36.3	135.37	25.9	74.5	82.75
Karjat, MH, India	Karjat, MH, India	Week 37 (Sep) 2016	30.5	23.7	27.6	35.4	48.4	24.1	64.4	77.39
Karjat, MH, India	Karjat, MH, India	Week 38 (Sep) 2016	31.1	24	27.1	36.7	348.42	25.9	88.4	85.87
Karjat, MH, India	Karjat, MH, India	Week 39 (Sep) 2016	29.1	23.8	26.5	34.7	377.65	22.3	93.7	89.93
Karjat, MH, India	Karjat, MH, India	Week 40 (Sep) 2016	31.1	23.6	27.3	37.6	73.33	22.3	66.8	83.38
Karjat, MH, India	Karjat, MH, India	Week 41 (Oct) 2016	31.1	23.2	26.6	37.6	95.56	22.3	73.8	86.96
Karjat, MH, India	Karjat, MH, India	Week 42 (Oct) 2016	34.1	24.2	28.6	40.8	0	22.3	47.9	75.13
Karjat, MH, India	Karjat, MH, India	Week 43 (Oct) 2016	36.1	23.6	29.4	40.7	0	20.5	44.2	61.45
Karjat, MH, India	Karjat, MH, India	Week 44 (Oct) 2016	35.1	21.6	28.3	36.9	0	22.3	19.1	56.75
Karjat, MH, India	Karjat, MH, India	Week 45 (Nov) 2016	36.1	20.2	28.6	37.8	0	20.5	4.2	46.31
Karjat, MH, India	Karjat, MH, India	Week 46 (Nov) 2016	35.1	18.4	27.4	34.7	0	18.4	3.4	44.98
Karjat, MH, India	Karjat, MH, India	Week 47 (Nov) 2016	35.1	18.2	28.2	39.6	0	18.4	12.4	50.55
Karjat, MH, India	Karjat, MH, India	Week 48 (Nov) 2016	35.1	18.2	27.5	35	0	16.6	3.7	44.72
Karjat, MH, India	Karjat, MH, India	Week 49 (Dec) 2016	36.1	19.6	27.7	39	0	18.4	5	54.18
Karjat, MH, India	Karjat, MH, India	Week 50 (Dec) 2016	34.1	16.4	26.7	36.6	0	18.4	9.4	50.65
Karjat, MH, India	Karjat, MH, India	Week 51 (Dec) 2016	34.1	16.4	28.1	35.6	0	20.5	16.9	48.47
Karjat, MH, India	Karjat, MH, India	Week 52 (Dec) 2016	33.1	18.5	26.2	33	0	18.4	7	52.91
Karjat, MH, India	Karjat, MH, India	Week 53 (Dec) 2016	34.1	17.8	26.2	33.7	0	20.5	0.7	47.28
Karjat, MH, India	Karjat, MH, India	Week 1 (Jan) 2017	30.1	18.6	25.6	30.1	0	14.8	1.4	55.21
Karjat, MH, India	Karjat, MH, India	Week 2 (Jan) 2017	33.1	16.9	24.8	31.4	0	24.1	5.5	56.89
Karjat, MH, India	Karjat, MH, India	Week 3 (Jan) 2017	31.1	14.9	23.7	34	0	22.3	6	55.91
Karjat, MH, India	Karjat, MH, India	Week 4 (Jan) 2017	33.1	19.4	25.8	35	0	20.5	11.2	52.76
Karjat, MH, India	Karjat, MH, India	Week 5 (Jan) 2017	35.1	17.2	27.6	34.8	0	22.3	3.1	43.54
Karjat, MH, India	Karjat, MH, India	Week 6 (Feb) 2017	34.1	20.2	26.3	33.4	0	20.5	5.1	55.2
Karjat, MH, India	Karjat, MH, India	Week 7 (Feb) 2017	34.1	18.1	25.2	33.4	0	18.4	2.8	53.07
Karjat, MH, India	Karjat, MH, India	Week 8 (Feb) 2017	39.1	19.9	29.4	37.3	0	20.5	3.7	39.76
Karjat, MH, India	Karjat, MH, India	Week 9 (Feb) 2017	38.1	20	28.4	42.1	0	24.1	5.4	50.14
Karjat, MH, India	Karjat, MH, India	Week 10 (Mar) 2017	37.1	20.1	28.7	39.5	0	22.3	2.5	45.76
Karjat, MH, India	Karjat, MH, India	Week 11 (Mar) 2017	32.7	19.1	26.7	38.1	0	25.9	13.8	58.03
Karjat, MH, India	Karjat, MH, India	Week 12 (Mar) 2017	36.1	19.2	28.1	38	0	24.1	3.4	50.51
Karjat, MH, India	Karjat, MH, India	Week 13 (Mar) 2017	36.8	21.3	29.3	42.5	0	27.7	5.2	63.33
Karjat, MH, India	Karjat, MH, India	Week 14 (Apr) 2017	39.1	25.4	30.1	45.9	0	25.9	24.1	67.8
Karjat, MH, India	Karjat, MH, India	Week 15 (Apr) 2017	37.1	21.8	29.4	45.9	0	22.3	19.8	62.85
Karjat, MH, India	Karjat, MH, India	Week 16 (Apr) 2017	37.2	24	30.6	48.1	0	22.3	9.6	65.57
Karjat, MH, India	Karjat, MH, India	Week 17 (Apr) 2017	36.7	25.5	30.1	45.9	0	24.1	21.3	68.09
Karjat, MH, India	Karjat, MH, India	Week 18 (Apr) 2017	34.7	25	29.6	42.1	0	29.5	24	65.5
Karjat, MH, India	Karjat, MH, India	Week 19 (May) 2017	35.1	24.9	30.4	44.6	0.2	25.9	26.3	71.39
Karjat, MH, India	Karjat, MH, India	Week 20 (May) 2017	40.1	25.7	31	46.6	19.6	25.9	37.3	69.75
Karjat, MH, India	Karjat, MH, India	Week 21 (May) 2017	34.8	27	30.8	42.4	0	27.7	40.2	68.85
Karjat, MH, India	Karjat, MH, India	Week 22 (May) 2017	36	27.3	31.1	43.7	0	27.7	43.9	69.85
Karjat, MH, India	Karjat, MH, India	Week 23 (Jun) 2017	35.7	24.8	31.1	53.8	19.4	33.5	54.2	73.23
Karjat, MH, India	Karjat, MH, India	Week 24 (Jun) 2017	34.1	22.2	29	45.5	167.01	27.7	71.3	78.52
Karjat, MH, India	Karjat, MH, India	Week 25 (Jun) 2017	33.1	23.2	28.9	44	209.1	25.9	71.2	81.16
Karjat, MH, India	Karjat, MH, India	Week 26 (Jun) 2017	34.1	22.2	29	45.5	293.28	33.5	70.9	79.92
Karjat, MH, India	Karjat, MH, India	Week 27 (Jul) 2017	31.1	22.3	27.5	39.3	692.7	33.5	88.4	87.84
Karjat, MH, India	Karjat, MH, India	Week 28 (Jul) 2017	32.1	22.4	28.7	40.8	219.08	33.5	67.7	80.91
Karjat, MH, India	Karjat, MH, India	Week 29 (Jul) 2017	32.1	22.3	28	40.8	641.41	31.7	78.2	82.25
Karjat, MH, India	Karjat, MH, India	Week 30 (Jul) 2017	30.1	21.2	26.5	37.6	831.43	37.1	88.8	91.23
Karjat, MH, India	Karjat, MH, India	Week 31 (Jul) 2017	31.1	20.4	27.7	40.8	219.37	33.5	79	84.62
Karjat, MH, India	Karjat, MH, India	Week 32 (Aug) 2017	31.1	22.3	27.9	39.3	142.99	31.7	80.2	82.9
Karjat, MH, India	Karjat, MH, India	Week 33 (Aug) 2017	32.1	21.8	28	42.5	127.96	27.7	72.9	80.9
Karjat, MH, India	Karjat, MH, India	Week 34 (Aug) 2017	32.1	21.2	27.1	40.8	351.17	25.9	78.2	84.94
Karjat, MH, India	Karjat, MH, India	Week 35 (Aug) 2017	31.1	19.3	26.8	37.9	438.33	29.5	72.9	87.11
Karjat, MH, India	Karjat, MH, India	Week 36 (Sep) 2017	32.1	21.3	26.8	39.3	584.21	46.4	72.7	87.7
Karjat, MH, India	Karjat, MH, India	Week 37 (Sep) 2017	32.2	22.3	28.5	42.5	82.4	24.1	61.8	80.23
Karjat, MH, India	Karjat, MH, India	Week 38 (Sep) 2017	35.1	22.2	28.4	47.5	134.4	27.7	82.2	82.39
Karjat, MH, India	Karjat, MH, India	Week 39 (Sep) 2017	31.1	19.8	26.7	40.8	443.77	29.5	76.7	85.93
Karjat, MH, India	Karjat, MH, India	Week 40 (Oct) 2017	34.1	22.3	28.8	44	57.51	22.3	57.8	80.02
Karjat, MH, India	Karjat, MH, India	Week 41 (Oct) 2017	36.1	23.8	29.7	45.5	62.02	29.5	51.3	74.33
Karjat, MH, India	Karjat, MH, India	Week 42 (Oct) 2017	33.1	22.3	27.8	42.5	265.44	20.5	76.4	84.65
Karjat, MH, India	Karjat, MH, India	Week 43 (Oct) 2017	34.1	22.1	29	45.5	2.61	37.1	52.2	78.09
Karjat, MH, India	Karjat, MH, India	Week 44 (Oct) 2017	36.1	22.8	29.4	40.7	0	20.5	19.7	58.69
Karjat, MH, India	Karjat, MH, India	Week 45 (Nov) 2017	35.1	21.5	28.9	35.2	0	22.3	8.5	44.88
Karjat, MH, India	Karjat, MH, India	Week 46 (Nov) 2017	35.1	20.9	28.4	39.5	0	20.5	4.9	52.68
Karjat, MH, India	Karjat, MH, India	Week 47 (Nov) 2017	34.1	19.4	27.3	34.7	0	18.4	11.6	50.4
Karjat, MH, India	Karjat, MH, India	Week 48 (Nov) 2017	34.1	20.2	28	39.5	13	16.6	17.3	56.64
Karjat, MH, India	Karjat, MH, India	Week 49 (Dec) 2017	34.1	17.4	27.4	33.1	0	18.4	11.5	50.49
Karjat, MH, India	Karjat, MH, India	Week 50 (Dec) 2017	32.1	17.3	25	33.7	38.83	20.5	51.3	77.6
Karjat, MH, India	Karjat, MH, India	Week 51 (Dec) 2017	32.1	18.2	25.1	33.1	0	18.4	17.4	64.75
Karjat, MH, India	Karjat, MH, India	Week 52 (Dec) 2017	33.1	18.8	26.3	33.1	0	18.4	35.9	46.73
Karjat, MH, India	Karjat, MH, India	Week 1 (Dec) 2017	33.1	17.3	25.4	34.5	0	74.2	4.9	53.5
Karjat, MH, India	Karjat, MH, India	Week 1 (Jan) 2018	31.1	17.5	24.2	31.7	0	18.4	0.9	56.53
Karjat, MH, India	Karjat, MH, India	Week 2 (Jan) 2018	34.1	17.1	26.2	35.2	0	18.4	10.2	54.72
Karjat, MH, India	Karjat, MH, India	Week 3 (Jan) 2018	35.1	19.2	27.7	37.4	0	22.3	9.9	49.51
Karjat, MH, India	Karjat, MH, India	Week 4 (Jan) 2018	31.1	17.3	24.7	30.2	0	20.5	3.3	51.97
Karjat, MH, India	Karjat, MH, India	Week 5 (Jan) 2018	35.1	18.1	26.8	35	0	20.5	1.3	46.94
Karjat, MH, India	Karjat, MH, India	Week 6 (Feb) 2018	34.1	19.1	25.8	33	0	22.3	26.1	56.2
Karjat, MH, India	Karjat, MH, India	Week 7 (Feb) 2018	34.1	17.2	27.1	35.4	0	24.1	6.7	48.9
Karjat, MH, India	Karjat, MH, India	Week 8 (Feb) 2018	37.1	20.2	28.5	37.5	0	22.3	3.1	48.35
Karjat, MH, India	Karjat, MH, India	Week 9 (Feb) 2018	38.1	22.6	29.6	42.2	0	20.5	7	49.52
Karjat, MH, India	Karjat, MH, India	Week 10 (Mar) 2018	38.1	23.6	29.1	42.2	0	25.9	18.7	52.31
Karjat, MH, India	Karjat, MH, India	Week 11 (Mar) 2018	39.1	23.7	29.5	36.7	3	22.3	43	45.09
Karjat, MH, India	Karjat, MH, India	Week 12 (Mar) 2018	41.1	21.3	28.4	42.4	0	27.7	10.4	59.01
Karjat, MH, India	Karjat, MH, India	Week 13 (Mar) 2018	38.4	23	29	39.3	0	25.9	26	66.06
Karjat, MH, India	Karjat, MH, India	Week 14 (Apr) 2018	34.4	24.2	29.4	39.5	0	25.9	8.9	62.18
Karjat, MH, India	Karjat, MH, India	Week 15 (Apr) 2018	34.7	24.3	29.4	40.7	0	27.7	18.9	65.92
Karjat, MH, India	Karjat, MH, India	Week 16 (Apr) 2018	37.3	23.3	30.8	43.7	30	25.9	15.4	63.55
Karjat, MH, India	Karjat, MH, India	Week 17 (Apr) 2018	36.1	23.3	29.8	39.5	0	25.9	17.5	64.84
Karjat, MH, India	Karjat, MH, India	Week 18 (Apr) 2018	35.4	25.2	30.1	40.7	0	25.9	30.6	67
Karjat, MH, India	Karjat, MH, India	Week 19 (May) 2018	35.5	23.3	30.6	42.3	0	24.1	24.9	66.33
Karjat, MH, India	Karjat, MH, India	Week 20 (May) 2018	35.5	23.4	30.9	44	0	24.1	35.2	68.54
Karjat, MH, India	Karjat, MH, India	Week 21 (May) 2018	35.7	23.4	30.8	45.5	0	25.9	46.1	67.47
Karjat, MH, India	Karjat, MH, India	Week 22 (May) 2018	35.6	23.3	30.8	45.5	8	27.7	56	72.01
Karjat, MH, India	Karjat, MH, India	Week 23 (Jun) 2018	33.7	23.2	29.3	45.9	166.05	33.5	75.6	80.41
Karjat, MH, India	Karjat, MH, India	Week 24 (Jun) 2018	33.1	21.3	29.2	42.5	112.3	35.3	62.4	78.77
Karjat, MH, India	Karjat, MH, India	Week 25 (Jun) 2018	33.1	21.3	28.1	42.5	383.39	27.7	78.7	83.76
Karjat, MH, India	Karjat, MH, India	Week 26 (Jun) 2018	32.1	22.1	27.7	40.8	541.73	29.5	75.2	85.05
Karjat, MH, India	Karjat, MH, India	Week 27 (Jul) 2018	31.1	21.3	27	40.8	899.05	29.5	85.3	88.67
Karjat, MH, India	Karjat, MH, India	Week 28 (Jul) 2018	31.1	22.3	27	40.8	820.05	35.3	89.2	89.47
Karjat, MH, India	Karjat, MH, India	Week 29 (Jul) 2018	31.1	21.3	27.2	39.3	630.75	37.1	84.1	86.34
Karjat, MH, India	Karjat, MH, India	Week 30 (Jul) 2018	31.1	21.4	27.4	39.3	137.76	33.5	83	84.17
Karjat, MH, India	Karjat, MH, India	Week 31 (Jul) 2018	30.1	21.7	27.6	37.6	138.43	31.7	81.5	82.94
Karjat, MH, India	Karjat, MH, India	Week 32 (Aug) 2018	30.1	21.3	27.2	36.3	229.62	29.5	82.1	84.3
Karjat, MH, India	Karjat, MH, India	Week 33 (Aug) 2018	30.1	21.3	26.8	36.3	382.77	31.7	84	86.57
Karjat, MH, India	Karjat, MH, India	Week 34 (Aug) 2018	30.1	20.6	26.5	36.3	476.64	29.5	83	86.46
Karjat, MH, India	Karjat, MH, India	Week 35 (Aug) 2018	30.1	21.1	27	36.3	96.18	27.7	66.4	82.04
Karjat, MH, India	Karjat, MH, India	Week 36 (Sep) 2018	30.1	21	27.2	35.2	48.17	27.7	57.4	77.4
Karjat, MH, India	Karjat, MH, India	Week 37 (Sep) 2018	31.1	21.1	27.2	37.9	33.22	24.1	52.4	77.38
Karjat, MH, India	Karjat, MH, India	Week 38 (Sep) 2018	31.3	20.4	27.6	39.3	37.6	25.9	68.6	80.07
Karjat, MH, India	Karjat, MH, India	Week 39 (Sep) 2018	36.1	22.4	29.2	42.5	84.48	25.9	60.5	73.87
Karjat, MH, India	Karjat, MH, India	Week 40 (Oct) 2018	37.1	24.2	30.6	43.3	23.5	22.3	45.4	62.82
Karjat, MH, India	Karjat, MH, India	Week 41 (Oct) 2018	37.1	23.3	30.4	45.5	0	22.3	27.7	69.83
Karjat, MH, India	Karjat, MH, India	Week 42 (Oct) 2018	37.1	23.3	29.7	42.3	23.59	22.3	40.6	65.94
Karjat, MH, India	Karjat, MH, India	Week 43 (Oct) 2018	38.1	21.7	30.4	42.1	0	18.4	15.7	50.34
Karjat, MH, India	Karjat, MH, India	Week 44 (Oct) 2018	36.1	21.5	29.6	40.8	7	20.5	17.2	49.87
Karjat, MH, India	Karjat, MH, India	Week 45 (Nov) 2018	36.1	21.3	29.8	40.7	16.65	22.3	16.6	53.21
Karjat, MH, India	Karjat, MH, India	Week 46 (Nov) 2018	35.1	21.1	28.4	35.8	0	22.3	0.8	54.62
Karjat, MH, India	Karjat, MH, India	Week 47 (Nov) 2018	35.1	22.4	28.7	35.9	0	22.3	11.8	50.44
Karjat, MH, India	Karjat, MH, India	Week 48 (Nov) 2018	34.1	20.3	27.8	34.8	0	18.4	14.1	46.85
Karjat, MH, India	Karjat, MH, India	Week 49 (Dec) 2018	33.1	20.4	27.4	34.7	0	18.4	22	49.78
Karjat, MH, India	Karjat, MH, India	Week 50 (Dec) 2018	32.1	17.4	25.7	31.1	0	25.9	5.6	45.87
Karjat, MH, India	Karjat, MH, India	Week 51 (Dec) 2018	33.1	16.6	24.9	32.3	0	20.5	3.8	47.09
Karjat, MH, India	Karjat, MH, India	Week 52 (Dec) 2018	32.1	15.4	24.7	32	0	22.3	14.7	39.31
Karjat, MH, India	Karjat, MH, India	Week 1 (Dec) 2018	30.1	17.3	24.6	28.6	0	14.8	10.9	36.26
Karjat, MH, India	Karjat, MH, India	Week 1 (Jan) 2019	32.1	17.9	24.8	30.8	0	23.2	5.1	46.05
Karjat, MH, India	Karjat, MH, India	Week 2 (Jan) 2019	31.4	17.9	24.3	30.3	0	21.1	0.6	48.58
Karjat, MH, India	Karjat, MH, India	Week 3 (Jan) 2019	33.8	19	26.4	34.8	0	22.3	0.1	48.55
Karjat, MH, India	Karjat, MH, India	Week 4 (Jan) 2019	29.4	15.2	23.6	29.7	0	29	8.1	52.46
Karjat, MH, India	Karjat, MH, India	Week 5 (Jan) 2019	31	16.9	24.8	30.8	0	23.4	1.8	43.5
Karjat, MH, India	Karjat, MH, India	Week 6 (Feb) 2019	34	14.2	24.1	33	0	30	5.7	48.93
Karjat, MH, India	Karjat, MH, India	Week 7 (Feb) 2019	34.4	18.8	26.1	33.1	0	27	7.6	45.88
Karjat, MH, India	Karjat, MH, India	Week 8 (Feb) 2019	33.8	18.5	26.5	34.6	0	25.7	6.6	55.14
Karjat, MH, India	Karjat, MH, India	Week 9 (Feb) 2019	33	18.3	25.9	33.6	0	25.6	8	53.95
Karjat, MH, India	Karjat, MH, India	Week 10 (Mar) 2019	32.1	18.4	26.1	33.3	0	27.7	9.2	59.57
Karjat, MH, India	Karjat, MH, India	Week 11 (Mar) 2019	35.1	19.3	26.7	32.7	0	29	12.9	55.93
Karjat, MH, India	Karjat, MH, India	Week 12 (Mar) 2019	36.7	21.5	27.9	37.5	0	26.9	2.5	54.56
Karjat, MH, India	Karjat, MH, India	Week 13 (Mar) 2019	38.5	24.6	29.7	39	0	27.6	5.9	60.44
Karjat, MH, India	Karjat, MH, India	Week 14 (Apr) 2019	33.9	24.2	28.7	40.1	0	28.9	15.3	68.5
Karjat, MH, India	Karjat, MH, India	Week 15 (Apr) 2019	35.7	25.2	29.6	43.2	0.4	27	12.7	66.81
Karjat, MH, India	Karjat, MH, India	Week 16 (Apr) 2019	34.6	23.3	29.5	39.6	0.2	28	15.5	62.26
Karjat, MH, India	Karjat, MH, India	Week 17 (Apr) 2019	36	25.5	30.6	45.3	0	27.2	7.7	64.94
Karjat, MH, India	Karjat, MH, India	Week 18 (Apr) 2019	34	23.1	29.6	46.6	0	29	32.3	67.35
Karjat, MH, India	Karjat, MH, India	Week 19 (May) 2019	32.3	23.3	29.5	39.1	0	27.7	28.9	67.41
Karjat, MH, India	Karjat, MH, India	Week 20 (May) 2019	35.7	24.3	30.1	43.7	0	26.5	24.9	68.13
Karjat, MH, India	Karjat, MH, India	Week 21 (May) 2019	34	24.3	30.4	44.2	0	28.3	31.2	71.41
Karjat, MH, India	Karjat, MH, India	Week 22 (May) 2019	33.6	25.3	30.6	42.2	0	27	36.3	69.9
Karjat, MH, India	Karjat, MH, India	Week 23 (Jun) 2019	35	24.4	31	44.4	31	30.2	44	71.46
Karjat, MH, India	Karjat, MH, India	Week 24 (Jun) 2019	34.3	22.3	29.2	45.2	119.62	73.5	57.9	79.95
Karjat, MH, India	Karjat, MH, India	Week 25 (Jun) 2019	33	22.3	29.6	43.8	52.71	30.7	51.1	78.31
Karjat, MH, India	Karjat, MH, India	Week 26 (Jun) 2019	33	20.8	28	42.1	715.18	36.1	60.1	84.99
Karjat, MH, India	Karjat, MH, India	Week 27 (Jul) 2019	30.1	22.2	27	39.9	821.15	31.7	63	92.03
Karjat, MH, India	Karjat, MH, India	Week 28 (Jul) 2019	32.3	22.3	28.1	43.3	626.25	29.5	59.8	88.27
Karjat, MH, India	Karjat, MH, India	Week 29 (Jul) 2019	32	23.3	29	41.1	192.75	25.1	55.5	82.25
Karjat, MH, India	Karjat, MH, India	Week 30 (Jul) 2019	33.3	22.3	27.8	43.8	823.18	33.5	62.2	87.35
Karjat, MH, India	Karjat, MH, India	Week 31 (Jul) 2019	31	20.9	26.8	39.1	951.01	35.3	65.9	90.02
Karjat, MH, India	Karjat, MH, India	Week 32 (Aug) 2019	30.3	21.9	27.5	37.5	377.49	35.2	60.5	87.65
Karjat, MH, India	Karjat, MH, India	Week 33 (Aug) 2019	30.3	21.9	27.7	38.3	172.63	27.4	55.5	85.15
Karjat, MH, India	Karjat, MH, India	Week 34 (Aug) 2019	31.3	21.9	28.1	38.1	116.83	25.4	48.8	79.91
Karjat, MH, India	Karjat, MH, India	Week 35 (Aug) 2019	32.3	21.4	27.7	40	214.23	29.2	54.2	83.68
Karjat, MH, India	Karjat, MH, India	Week 36 (Sep) 2019	31.3	21.3	26.4	39.5	959.24	25.9	61.1	92.4
Karjat, MH, India	Karjat, MH, India	Week 37 (Sep) 2019	30	21	26.8	37.8	591.48	29	59.4	89.85
Karjat, MH, India	Karjat, MH, India	Week 38 (Sep) 2019	32	21.5	27.2	39.2	412.24	92.5	56.8	87
Karjat, MH, India	Karjat, MH, India	Week 39 (Sep) 2019	32	21.1	27.7	41.1	341	24.8	50.8	83.93
Karjat, MH, India	Karjat, MH, India	Week 40 (Oct) 2019	33	21.8	28.3	40.6	60.8	26.6	40.7	79.32
Karjat, MH, India	Karjat, MH, India	Week 41 (Oct) 2019	35	22.3	28.9	42.5	138.54	23.2	42.1	74.23
Karjat, MH, India	Karjat, MH, India	Week 42 (Oct) 2019	36	20.3	29	42	65.69	22.7	37.9	65.71
Karjat, MH, India	Karjat, MH, India	Week 43 (Oct) 2019	32.3	21.3	27.2	37.3	141.15	25.9	60.5	79.62
Karjat, MH, India	Karjat, MH, India	Week 44 (Oct) 2019	34.7	23.3	29.1	42.9	74.72	23.6	43.7	69.27
Karjat, MH, India	Karjat, MH, India	Week 45 (Nov) 2019	33.7	21.3	28.1	41.1	41.25	25.6	36.6	77.7
Karjat, MH, India	Karjat, MH, India	Week 46 (Nov) 2019	34.4	23	28.9	37.9	0	19	17.6	64.28
Karjat, MH, India	Karjat, MH, India	Week 47 (Nov) 2019	33.8	22.5	28.6	36.3	0	21.7	10.6	60.48
Karjat, MH, India	Karjat, MH, India	Week 48 (Nov) 2019	33.4	22.8	28.5	36.7	0	37.3	9.2	60.43
Karjat, MH, India	Karjat, MH, India	Week 49 (Dec) 2019	34	21.4	28.4	36.3	1	17.2	28.4	59.83
Karjat, MH, India	Karjat, MH, India	Week 50 (Dec) 2019	32	19.8	26.6	33.7	0	21.1	9.8	64.25
Karjat, MH, India	Karjat, MH, India	Week 51 (Dec) 2019	32.4	20	26.9	33.4	0	19.5	23.8	61.58
Karjat, MH, India	Karjat, MH, India	Week 52 (Dec) 2019	33	20.3	26.9	34.3	0.1	21.7	39.7	63.56
Karjat, MH, India	Karjat, MH, India	Week 1 (Dec) 2019	28.4	16.4	24.2	29.4	0	18.4	13.5	61.43
Karjat, MH, India	Karjat, MH, India	Week 1 (Jan) 1999	32.1	9.4	22.9	31.3	0	11.2	2.9	58.81
Karjat, MH, India	Karjat, MH, India	Week 2 (Jan) 1999	32.1	8.4	22	31.7	0	14.8	16.9	62.92
Karjat, MH, India	Karjat, MH, India	Week 3 (Jan) 1999	35.1	9.1	23.6	35.3	0	14.8	1.2	57.67
Karjat, MH, India	Karjat, MH, India	Week 4 (Jan) 1999	35.1	10.7	23.8	34.8	0	18.4	10.7	57.82
Karjat, MH, India	Karjat, MH, India	Week 5 (Jan) 1999	32.1	9.7	23.9	32.5	0	20.5	9.5	55.64
Karjat, MH, India	Karjat, MH, India	Week 6 (Feb) 1999	33.1	9.1	24.9	33.1	0	18.4	25.9	56.51
Karjat, MH, India	Karjat, MH, India	Week 7 (Feb) 1999	39.1	11.6	26.3	40.5	0	16.6	16.4	56.12
Karjat, MH, India	Karjat, MH, India	Week 8 (Feb) 1999	37.1	15.9	28.2	38.7	0.3	20.5	23.1	51.81
Karjat, MH, India	Karjat, MH, India	Week 9 (Feb) 1999	39.1	14.4	29.3	39.9	0	20.5	7.7	46.62
Karjat, MH, India	Karjat, MH, India	Week 10 (Mar) 1999	37.1	17.7	29.6	37.5	0	24.1	25.1	48.2
Karjat, MH, India	Karjat, MH, India	Week 11 (Mar) 1999	35.9	16.1	27.3	34.1	0	24.1	7	53.54
Karjat, MH, India	Karjat, MH, India	Week 12 (Mar) 1999	37.4	16.1	27.7	34.8	0	27.7	12.7	50.36
Karjat, MH, India	Karjat, MH, India	Week 13 (Mar) 1999	37.9	14.7	28.2	35.9	0	24.1	3.8	50.08
Karjat, MH, India	Karjat, MH, India	Week 14 (Apr) 1999	40.1	17.1	29.8	41.6	0	42.5	21.6	50.57
Karjat, MH, India	Karjat, MH, India	Week 15 (Apr) 1999	39.7	20.4	29.4	38	0	18.4	28.3	54.77
Karjat, MH, India	Karjat, MH, India	Week 16 (Apr) 1999	39.1	18.1	29.3	38.1	0	20.5	18.3	50.04
Karjat, MH, India	Karjat, MH, India	Week 17 (Apr) 1999	39.4	19.2	28.9	38.3	0	20.5	27.6	54.22
Karjat, MH, India	Karjat, MH, India	Week 18 (Apr) 1999	39.9	19.4	29.3	37.3	0	22.3	38.7	53.47
Karjat, MH, India	Karjat, MH, India	Week 19 (May) 1999	39.9	19.2	30.4	40.7	0	20.5	45.8	55.91
Karjat, MH, India	Karjat, MH, India	Week 20 (May) 1999	37.4	22.2	30	37.3	30.3	22.3	38.7	60.47
Karjat, MH, India	Karjat, MH, India	Week 21 (May) 1999	34.1	22.2	28.2	38.4	32.2	25.9	70.2	68.62
Karjat, MH, India	Karjat, MH, India	Week 22 (May) 1999	32.4	23	28.3	34	1.1	22.3	59.6	63.01
Karjat, MH, India	Karjat, MH, India	Week 23 (Jun) 1999	33.4	22.2	28.3	34.7	39.1	92.5	50.8	65.84
Karjat, MH, India	Karjat, MH, India	Week 24 (Jun) 1999	32.4	20.7	28.3	35.9	55.8	22.3	70.4	68.61
Karjat, MH, India	Karjat, MH, India	Week 25 (Jun) 1999	31.9	23	26.8	34.7	64.2	20.5	87.8	79.53
Karjat, MH, India	Karjat, MH, India	Week 26 (Jun) 1999	30.1	22.2	26.4	36.3	125	24.1	86.5	84.48
Karjat, MH, India	Karjat, MH, India	Week 27 (Jul) 1999	30.1	21.7	27.4	35.2	19.2	22.3	65.8	78.29
Karjat, MH, India	Karjat, MH, India	Week 28 (Jul) 1999	32.7	22.1	27	36.3	37.6	24.1	83.5	81.31
Karjat, MH, India	Karjat, MH, India	Week 29 (Jul) 1999	29.1	22.4	26.4	33.7	30.5	37.1	90	83.28
Karjat, MH, India	Karjat, MH, India	Week 30 (Jul) 1999	29.1	21.9	26.8	33.7	49.4	25.9	88.9	80.95
Karjat, MH, India	Karjat, MH, India	Week 31 (Jul) 1999	30.1	22.2	26.8	35.2	39.6	25.9	87.8	80.27
Karjat, MH, India	Karjat, MH, India	Week 32 (Aug) 1999	29.1	21.9	26.4	33.7	79.9	27.7	91.8	82.01
Karjat, MH, India	Karjat, MH, India	Week 33 (Aug) 1999	29.1	21.9	26.5	33.7	7.5	22.3	88.8	80.69
Karjat, MH, India	Karjat, MH, India	Week 34 (Aug) 1999	30.1	19.4	26.9	34.3	1	18.4	62.5	78.29
Karjat, MH, India	Karjat, MH, India	Week 35 (Aug) 1999	30.1	21.1	26.9	35.2	8	22.3	68.6	77.92
Karjat, MH, India	Karjat, MH, India	Week 36 (Sep) 1999	30.1	20.7	26.4	34.3	2.7	92.5	73.4	78.6
Karjat, MH, India	Karjat, MH, India	Week 37 (Sep) 1999	30.1	21.2	26.4	34.3	135.46	18.4	82	81.39
Karjat, MH, India	Karjat, MH, India	Week 38 (Sep) 1999	30.2	19.1	27	34.3	26.23	18.4	68.5	77.2
Karjat, MH, India	Karjat, MH, India	Week 39 (Sep) 1999	31.1	20.4	27.2	36.7	38.5	22.3	68.6	76.77
Karjat, MH, India	Karjat, MH, India	Week 40 (Oct) 1999	31.1	21.9	27	37.9	498.21	13	79.4	84.38
Karjat, MH, India	Karjat, MH, India	Week 41 (Oct) 1999	32.1	22.1	27.5	39.3	90.13	18.1	72.4	83.84
Karjat, MH, India	Karjat, MH, India	Week 42 (Oct) 1999	33.1	22.1	27.2	38	206.7	18.4	51.5	80.47
Karjat, MH, India	Karjat, MH, India	Week 43 (Oct) 1999	34.1	14.2	27	36.9	0	14.8	15.8	70.82
Karjat, MH, India	Karjat, MH, India	Week 44 (Oct) 1999	36.1	20.2	28.2	39.5	0	18.4	35.1	70.3
Karjat, MH, India	Karjat, MH, India	Week 45 (Nov) 1999	36.1	15.7	27.8	39.9	0	14.8	16.3	68.48
Karjat, MH, India	Karjat, MH, India	Week 46 (Nov) 1999	36.1	18.2	28.3	39.6	0	14.8	12.4	66.28
Karjat, MH, India	Karjat, MH, India	Week 47 (Nov) 1999	35.1	11.2	27.3	34.4	0	18.4	9.3	47.11
Karjat, MH, India	Karjat, MH, India	Week 48 (Nov) 1999	35.1	18	27.2	37	0	14.8	39.6	52.67
Karjat, MH, India	Karjat, MH, India	Week 49 (Dec) 1999	37.1	11.2	26.5	38.1	0	18.4	8.7	45.62
Karjat, MH, India	Karjat, MH, India	Week 50 (Dec) 1999	32.1	8.1	24.5	33.7	0	22.3	8.1	60.67
Karjat, MH, India	Karjat, MH, India	Week 51 (Dec) 1999	33.1	12.1	24.5	32.3	0	14.8	0.7	48.86
Karjat, MH, India	Karjat, MH, India	Week 52 (Dec) 1999	34.1	14.7	26	33.7	2.8	14.8	41.4	47.73
Karjat, MH, India	Karjat, MH, India	Week 1 (Dec) 1999	35.1	17.9	26.1	34.1	1.4	14.8	0.8	51.23
Karjat, MH, India	Karjat, MH, India	Week 1 (Jan) 1998	35.1	15.1	27.1	39.6	0	14.8	17.7	72.03
Karjat, MH, India	Karjat, MH, India	Week 2 (Jan) 1998	33.1	13.1	24.3	35.6	0	16.6	20.8	72.28
Karjat, MH, India	Karjat, MH, India	Week 3 (Jan) 1998	33.1	13.4	22.8	34.7	0	27.7	24.5	73.84
Karjat, MH, India	Karjat, MH, India	Week 4 (Jan) 1998	31.1	9.4	21.1	33.1	0	35.3	10	73.47
Karjat, MH, India	Karjat, MH, India	Week 5 (Jan) 1998	35.1	11.1	24	38.7	0	16.6	8	69.53
Karjat, MH, India	Karjat, MH, India	Week 6 (Feb) 1998	36.1	11.6	24	36.4	0	18.4	19.2	63.81
Karjat, MH, India	Karjat, MH, India	Week 7 (Feb) 1998	38.1	13.1	25.2	39.9	0	13	15.1	62.32
Karjat, MH, India	Karjat, MH, India	Week 8 (Feb) 1998	30.2	9.4	22.4	29.8	0	16.6	22.1	70.1
Karjat, MH, India	Karjat, MH, India	Week 9 (Feb) 1998	35.1	10.2	23.8	36.4	0	18.4	9.2	61.76
Karjat, MH, India	Karjat, MH, India	Week 10 (Mar) 1998	36.1	13.7	26.5	38.2	0	18.4	11.4	63.29
Karjat, MH, India	Karjat, MH, India	Week 11 (Mar) 1998	35.7	12.9	25.5	35.4	0	18.4	10.1	65.87
Karjat, MH, India	Karjat, MH, India	Week 12 (Mar) 1998	38.8	15.6	27.5	39.4	0	16.6	16.7	57.89
Karjat, MH, India	Karjat, MH, India	Week 13 (Mar) 1998	40.1	15.7	28.3	41	0	18.4	1.3	51.61
Karjat, MH, India	Karjat, MH, India	Week 14 (Apr) 1998	39.7	17.1	29.4	41.1	0	16.6	6.9	53.3
Karjat, MH, India	Karjat, MH, India	Week 15 (Apr) 1998	39.7	17.7	28.5	38.5	0	14.8	16.3	60.59
Karjat, MH, India	Karjat, MH, India	Week 16 (Apr) 1998	38.2	20.7	28.5	36.6	0	18.4	25.3	60.96
Karjat, MH, India	Karjat, MH, India	Week 17 (Apr) 1998	39.1	18.9	28.7	37.1	0	25.9	28.9	61.6
Karjat, MH, India	Karjat, MH, India	Week 18 (Apr) 1998	39.7	23.9	29.7	39.9	0.4	18.4	32.1	58.85
Karjat, MH, India	Karjat, MH, India	Week 19 (May) 1998	42.2	23.4	31	41.2	0	18.4	31	52.37
Karjat, MH, India	Karjat, MH, India	Week 20 (May) 1998	39.7	23.7	30.9	42	11	25.9	36.1	50.75
Karjat, MH, India	Karjat, MH, India	Week 21 (May) 1998	38.8	23.2	30.7	47.5	10	22.3	45.1	65.88
Karjat, MH, India	Karjat, MH, India	Week 22 (May) 1998	37.4	24.1	31.5	45.1	0	94.3	37.8	63.38
Karjat, MH, India	Karjat, MH, India	Week 23 (Jun) 1998	39.7	22.7	32.2	47.5	41	33.5	44.4	62.29
Karjat, MH, India	Karjat, MH, India	Week 24 (Jun) 1998	35.1	23	30.1	45.1	5.8	29.5	49.7	66.03
Karjat, MH, India	Karjat, MH, India	Week 25 (Jun) 1998	34.1	23	29.6	43.7	22	53.6	68.2	71.33
Karjat, MH, India	Karjat, MH, India	Week 26 (Jun) 1998	33.1	23.6	27	42.3	8.6	18.4	84.7	83
Karjat, MH, India	Karjat, MH, India	Week 27 (Jul) 1998	31.1	23.2	26.2	39.3	129.1	22.3	91.1	88.62
Karjat, MH, India	Karjat, MH, India	Week 28 (Jul) 1998	34.1	22.7	28.3	43.7	56.3	24.1	88.4	80.79
Karjat, MH, India	Karjat, MH, India	Week 29 (Jul) 1998	32.1	23	28.4	40.8	16.5	24.1	79.4	80.26
Karjat, MH, India	Karjat, MH, India	Week 30 (Jul) 1998	32.1	22.7	28.2	40.8	16.8	18.4	76.5	82.04
Karjat, MH, India	Karjat, MH, India	Week 31 (Jul) 1998	32.1	20.1	26.2	39.3	115.55	18.4	92.1	87.79
Karjat, MH, India	Karjat, MH, India	Week 32 (Aug) 1998	32.1	22.7	28.1	39.3	5.2	22.3	88.7	78.82
Karjat, MH, India	Karjat, MH, India	Week 33 (Aug) 1998	33.1	21.9	27.1	40.7	23.2	18.4	91	85.05
Karjat, MH, India	Karjat, MH, India	Week 34 (Aug) 1998	33.1	21.6	28.2	40.7	30.2	14.8	74.2	78
Karjat, MH, India	Karjat, MH, India	Week 35 (Aug) 1998	33.1	22.7	27.2	42.3	84.3	25.9	89.9	84.95
Karjat, MH, India	Karjat, MH, India	Week 36 (Sep) 1998	32.1	21.2	27.6	44.5	21.5	18.4	77.7	80.35
Karjat, MH, India	Karjat, MH, India	Week 37 (Sep) 1998	31.1	21.9	26.7	37.9	35.5	20.5	87.3	85.16
Karjat, MH, India	Karjat, MH, India	Week 38 (Sep) 1998	31.1	21.7	26.8	36.7	55.4	18.4	82.5	82.06
Karjat, MH, India	Karjat, MH, India	Week 39 (Sep) 1998	34.1	20.7	27.4	39.5	21	14.8	74	77.69
Karjat, MH, India	Karjat, MH, India	Week 40 (Oct) 1998	36.1	21.2	27.8	42.1	30.7	14.8	85.1	77.23
Karjat, MH, India	Karjat, MH, India	Week 41 (Oct) 1998	36.1	20.7	28.3	43.3	18.1	18.4	66.5	74.9
Karjat, MH, India	Karjat, MH, India	Week 42 (Oct) 1998	34.1	21.2	27.6	39.5	47.1	22.3	77.3	76.08
Karjat, MH, India	Karjat, MH, India	Week 43 (Oct) 1998	32.1	16.4	26.6	36.9	0	14.8	46.6	74.02
Karjat, MH, India	Karjat, MH, India	Week 44 (Oct) 1998	35.1	11.2	28.1	40.8	9	11.2	43	65.2
Karjat, MH, India	Karjat, MH, India	Week 45 (Nov) 1998	36.1	20.2	28.9	43.5	23.4	14.8	57.9	72.11
Karjat, MH, India	Karjat, MH, India	Week 46 (Nov) 1998	33.1	13.7	25.9	38.2	2	13	40.4	74.03
Karjat, MH, India	Karjat, MH, India	Week 47 (Nov) 1998	33.1	12.9	25.3	36.2	12.1	14.8	30.2	73.04
Karjat, MH, India	Karjat, MH, India	Week 48 (Nov) 1998	35.1	9.1	24.5	36.2	0	11.2	3.2	67.67
Karjat, MH, India	Karjat, MH, India	Week 49 (Dec) 1998	33.1	11.2	25.6	36.2	0	13	11.2	68.09
Karjat, MH, India	Karjat, MH, India	Week 50 (Dec) 1998	35.1	9.7	24.9	37.8	0	14.8	35.4	61.89
Karjat, MH, India	Karjat, MH, India	Week 51 (Dec) 1998	34.1	9.1	23.9	33.7	0	13	30.8	56.73
Karjat, MH, India	Karjat, MH, India	Week 52 (Dec) 1998	32.1	8.1	23.3	32	0	13	5	59.19
Karjat, MH, India	Karjat, MH, India	Week 1 (Dec) 1998	35.1	7.7	23.3	34.8	0	14.8	7.3	56.37
Karjat, MH, India	Karjat, MH, India	Week 1 (Jan) 1997	31.1	10.1	22.2	30.4	0	16.6	10.7	62.02
Karjat, MH, India	Karjat, MH, India	Week 2 (Jan) 1997	33.1	10.7	23.8	33.5	0	18.4	31.9	58.2
Karjat, MH, India	Karjat, MH, India	Week 3 (Jan) 1997	32.1	8.7	22.7	30.9	0	22.3	21.2	60.19
Karjat, MH, India	Karjat, MH, India	Week 4 (Jan) 1997	31.4	6.2	21.2	30.7	2	22.3	8.1	63.84
Karjat, MH, India	Karjat, MH, India	Week 5 (Jan) 1997	32.1	11.7	22.2	31.4	0	22.3	4.6	62.86
Karjat, MH, India	Karjat, MH, India	Week 6 (Feb) 1997	31.4	8.7	22.3	29.3	0	22.3	3.8	59.96
Karjat, MH, India	Karjat, MH, India	Week 7 (Feb) 1997	35.1	7.9	23.6	34.1	0	22.3	4.2	49.91
Karjat, MH, India	Karjat, MH, India	Week 8 (Feb) 1997	35.1	11.4	23.9	34.8	0	20.5	6.1	58.21
Karjat, MH, India	Karjat, MH, India	Week 9 (Feb) 1997	38.1	10.4	26.6	36.4	0	18.4	10.4	46.31
Karjat, MH, India	Karjat, MH, India	Week 10 (Mar) 1997	38.1	14.6	27.4	37	0	18.4	32.1	46.88
Karjat, MH, India	Karjat, MH, India	Week 11 (Mar) 1997	37.4	15.4	28.5	38.2	0	22.3	13.4	50.23
Karjat, MH, India	Karjat, MH, India	Week 12 (Mar) 1997	38.1	12.7	27.3	37	0	29.5	26.8	52.2
Karjat, MH, India	Karjat, MH, India	Week 13 (Mar) 1997	38.1	16.7	27.7	38.7	0	24.1	17.9	54.52
Karjat, MH, India	Karjat, MH, India	Week 14 (Apr) 1997	35.6	12.6	26.6	33.5	0	22.3	16.9	53.29
Karjat, MH, India	Karjat, MH, India	Week 15 (Apr) 1997	35.9	17.4	28.1	34.7	0.1	24.1	20.2	54.26
Karjat, MH, India	Karjat, MH, India	Week 16 (Apr) 1997	35.9	16.7	28.4	37.4	0	22.3	27.2	51.92
Karjat, MH, India	Karjat, MH, India	Week 17 (Apr) 1997	38.7	20.4	30	39.5	30	25.9	39.7	55.52
Karjat, MH, India	Karjat, MH, India	Week 18 (Apr) 1997	37.1	18.6	29.1	40.8	4.5	22.3	39.7	53.47
Karjat, MH, India	Karjat, MH, India	Week 19 (May) 1997	37.7	20.4	30.2	42.1	0	22.3	27.2	58.32
Karjat, MH, India	Karjat, MH, India	Week 20 (May) 1997	39.4	19.4	30.3	39.6	0	22.3	28.4	57.92
Karjat, MH, India	Karjat, MH, India	Week 21 (May) 1997	37.2	22.4	30.2	38.5	0	25.9	35.5	57.47
Karjat, MH, India	Karjat, MH, India	Week 22 (May) 1997	36.2	21.1	28.9	37.4	23	22.3	38.5	60.84
Karjat, MH, India	Karjat, MH, India	Week 23 (Jun) 1997	35.7	9.7	29.2	38.4	0.9	22.3	48.7	65.17
Karjat, MH, India	Karjat, MH, India	Week 24 (Jun) 1997	34.6	21.6	28	35.9	201	20.5	70.7	71.71
Karjat, MH, India	Karjat, MH, India	Week 25 (Jun) 1997	32.1	22.2	25.8	35	48.3	24.1	86.1	78.66
Karjat, MH, India	Karjat, MH, India	Week 26 (Jun) 1997	31.1	22.4	27.2	37	43.1	37.1	85.1	79.83
Karjat, MH, India	Karjat, MH, India	Week 27 (Jul) 1997	31.1	21.6	25.7	35.6	11.8	16.6	89.3	84.42
Karjat, MH, India	Karjat, MH, India	Week 28 (Jul) 1997	30.1	22.6	26.7	34.3	18.1	50	87.4	77.67
Karjat, MH, India	Karjat, MH, India	Week 29 (Jul) 1997	29.9	22.7	26.9	32.5	2.7	27.7	77.7	73.54
Karjat, MH, India	Karjat, MH, India	Week 30 (Jul) 1997	30.7	22.2	26.3	33.4	51.4	27.7	70	74.36
Karjat, MH, India	Karjat, MH, India	Week 31 (Jul) 1997	32.1	22.1	26.1	36.9	93.1	37.1	91.4	78.09
Karjat, MH, India	Karjat, MH, India	Week 32 (Aug) 1997	31.1	21.4	27	35.6	24.7	25.9	77.9	76.85
Karjat, MH, India	Karjat, MH, India	Week 33 (Aug) 1997	31.1	21.6	26.6	34.7	9.4	22.3	78.8	75.27
Karjat, MH, India	Karjat, MH, India	Week 34 (Aug) 1997	31.1	20.2	25.9	37.9	120.1	31.3	86.1	82.36
Karjat, MH, India	Karjat, MH, India	Week 35 (Aug) 1997	30.1	20.4	26.2	36.3	21.3	20.5	74.4	83.8
Karjat, MH, India	Karjat, MH, India	Week 36 (Sep) 1997	32.1	19.1	27	38	32.1	16.6	56.3	79.18
Karjat, MH, India	Karjat, MH, India	Week 37 (Sep) 1997	32.1	18.9	28.4	38	0	18.4	57.6	73.27
Karjat, MH, India	Karjat, MH, India	Week 38 (Sep) 1997	32.1	19.9	28	39.3	0	18.4	58.7	74.7
Karjat, MH, India	Karjat, MH, India	Week 39 (Sep) 1997	33.1	21.7	27.5	39.3	54.3	18.4	81	79.39
Karjat, MH, India	Karjat, MH, India	Week 40 (Oct) 1997	33.1	18.4	28.2	39.4	31	18.4	30.5	70.83
Karjat, MH, India	Karjat, MH, India	Week 41 (Oct) 1997	39.1	19.2	30.1	47.3	0	18.4	18.7	65.26
Karjat, MH, India	Karjat, MH, India	Week 42 (Oct) 1997	37.1	17.6	29.3	43.4	9.1	20.5	30.6	65.45
Karjat, MH, India	Karjat, MH, India	Week 43 (Oct) 1997	36.1	17.1	28.6	43.3	14	14.8	22	68.22
Karjat, MH, India	Karjat, MH, India	Week 44 (Oct) 1997	36.1	19.1	28.7	42.1	4	16.6	39.3	67.92
Karjat, MH, India	Karjat, MH, India	Week 45 (Nov) 1997	37.1	16.7	29.9	42.2	0	16.6	29.2	59.25
Karjat, MH, India	Karjat, MH, India	Week 46 (Nov) 1997	35.1	19.2	27.8	39.6	68.6	20.5	59.7	69.43
Karjat, MH, India	Karjat, MH, India	Week 47 (Nov) 1997	34.1	17.4	27.7	37.4	5.5	14.8	26.2	64.62
Karjat, MH, India	Karjat, MH, India	Week 48 (Nov) 1997	34.1	17.4	27.6	38.4	90.2	14.8	44.7	66.65
Karjat, MH, India	Karjat, MH, India	Week 49 (Dec) 1997	34.1	17.9	27.3	36.6	39	63	38.6	66.81
Karjat, MH, India	Karjat, MH, India	Week 50 (Dec) 1997	33.1	11.6	24.6	36.2	24.2	16.6	33.1	77.35
Karjat, MH, India	Karjat, MH, India	Week 51 (Dec) 1997	33.1	13.7	25.1	38.2	0	16.6	27.2	76.59
Karjat, MH, India	Karjat, MH, India	Week 52 (Dec) 1997	31.1	10.2	23.9	34.7	0	14.8	23.3	71.64
Karjat, MH, India	Karjat, MH, India	Week 1 (Dec) 1997	32.1	16.7	25.2	36.9	0	16.6	30.4	77.57
Karjat, MH, India	Karjat, MH, India	Week 1 (Jan) 1996	30.1	14.1	21.2	29.9	0	7.6	46.3	72.43
Karjat, MH, India	Karjat, MH, India	Week 2 (Jan) 1996	30.7	11.4	21.2	29.2	0	7.6	21.7	65.7
Karjat, MH, India	Karjat, MH, India	Week 3 (Jan) 1996	30.6	8.4	19.7	29.1	0.4	11.2	17.3	64.77
Karjat, MH, India	Karjat, MH, India	Week 4 (Jan) 1996	31.7	12.4	21.1	30.3	0	5.4	5.1	62.82
Karjat, MH, India	Karjat, MH, India	Week 5 (Jan) 1996	35.1	13.1	24.8	35.3	0	18.4	11.6	59.51
Karjat, MH, India	Karjat, MH, India	Week 6 (Feb) 1996	35.1	9.2	24.8	36.4	0	22.3	21.1	58.22
Karjat, MH, India	Karjat, MH, India	Week 7 (Feb) 1996	36.1	10.4	25.2	36.4	0	18.4	15.4	56.19
Karjat, MH, India	Karjat, MH, India	Week 8 (Feb) 1996	34.4	12.1	25.4	34.6	0	22.3	13.9	59.89
Karjat, MH, India	Karjat, MH, India	Week 9 (Feb) 1996	35.1	13.1	25.6	34.7	0	22.3	4.2	55.61
Karjat, MH, India	Karjat, MH, India	Week 10 (Mar) 1996	39.1	13.2	26.8	39.9	0	20.5	0.6	55.66
Karjat, MH, India	Karjat, MH, India	Week 11 (Mar) 1996	37.9	18.9	29	39.5	50	22.3	32	66.65
Karjat, MH, India	Karjat, MH, India	Week 12 (Mar) 1996	38.1	18.2	29.5	39.6	0	22.3	13	54.32
Karjat, MH, India	Karjat, MH, India	Week 13 (Mar) 1996	37.9	15.9	28.2	35.5	0	22.3	9.3	51.27
Karjat, MH, India	Karjat, MH, India	Week 14 (Apr) 1996	37.7	16.1	28.6	38.1	0	22.3	13.2	48.24
Karjat, MH, India	Karjat, MH, India	Week 15 (Apr) 1996	38.1	18.9	29.2	39.4	1	27.7	24.9	54.3
Karjat, MH, India	Karjat, MH, India	Week 16 (Apr) 1996	37.1	19.1	28.8	39.4	0.7	22.3	26.8	65.84
Karjat, MH, India	Karjat, MH, India	Week 17 (Apr) 1996	38.4	17.6	29	38	163	20.5	20.3	63.92
Karjat, MH, India	Karjat, MH, India	Week 18 (Apr) 1996	38.1	18.1	29.5	37.6	0	22.3	22.9	61.5
Karjat, MH, India	Karjat, MH, India	Week 19 (May) 1996	38.1	17.1	29.2	36.9	0	22.3	29	59.28
Karjat, MH, India	Karjat, MH, India	Week 20 (May) 1996	37.2	20.4	29.2	35.6	0	22.3	24.9	56.84
Karjat, MH, India	Karjat, MH, India	Week 21 (May) 1996	39.4	22.4	29.8	42.8	5	22.3	38.4	58.81
Karjat, MH, India	Karjat, MH, India	Week 22 (May) 1996	40.1	23.2	30	40.5	0.1	22.3	39	55.23
Karjat, MH, India	Karjat, MH, India	Week 23 (Jun) 1996	37.1	22.7	30.2	42.1	21	22.3	46.3	57.04
Karjat, MH, India	Karjat, MH, India	Week 24 (Jun) 1996	37.1	20.9	28.8	45.1	134	177.5	69.5	69.59
Karjat, MH, India	Karjat, MH, India	Week 25 (Jun) 1996	34.1	22.7	28	44	60.7	33.5	67.9	75.25
Karjat, MH, India	Karjat, MH, India	Week 26 (Jun) 1996	32.1	22.4	28.5	38	0.1	27.7	51.9	69.36
Karjat, MH, India	Karjat, MH, India	Week 27 (Jul) 1996	32.1	23	27.9	39.3	0.2	22.3	69.8	76
Karjat, MH, India	Karjat, MH, India	Week 28 (Jul) 1996	31.1	22.1	27.6	38.1	87.6	18.4	81.3	80.36
Karjat, MH, India	Karjat, MH, India	Week 29 (Jul) 1996	31.1	22.2	26.6	39.3	127.97	22.3	90.8	85.75
Karjat, MH, India	Karjat, MH, India	Week 30 (Jul) 1996	32.1	21.9	27	39.3	121.03	85	93	81.86
Karjat, MH, India	Karjat, MH, India	Week 31 (Jul) 1996	32.1	21.2	27.1	36.9	49.1	25.9	89.1	76.74
Karjat, MH, India	Karjat, MH, India	Week 32 (Aug) 1996	31.1	22.1	27.2	37.6	10.2	24.1	87.1	78.48
Karjat, MH, India	Karjat, MH, India	Week 33 (Aug) 1996	32.1	21.7	27.3	40.8	42.1	20.5	80.7	80.1
Karjat, MH, India	Karjat, MH, India	Week 34 (Aug) 1996	32.1	20.4	27.4	39.3	13	18.4	73.8	79.26
Karjat, MH, India	Karjat, MH, India	Week 35 (Aug) 1996	32.1	20.2	26.9	38	27.8	22.3	83.7	80.41
Karjat, MH, India	Karjat, MH, India	Week 36 (Sep) 1996	31.1	21.1	26.7	37.9	19.2	18.4	77.2	80.86
Karjat, MH, India	Karjat, MH, India	Week 37 (Sep) 1996	30.1	20.9	25.8	36.3	18	14.8	80.1	84.36
Karjat, MH, India	Karjat, MH, India	Week 38 (Sep) 1996	31.1	18.7	26.7	37.9	15.3	16.6	62.1	79.6
Karjat, MH, India	Karjat, MH, India	Week 39 (Sep) 1996	32.1	21.4	27.1	40.8	68.8	14.8	72.2	81.05
Karjat, MH, India	Karjat, MH, India	Week 40 (Sep) 1996	31.1	20.2	26.2	37.9	147.14	22.3	75.3	83.28
Karjat, MH, India	Karjat, MH, India	Week 41 (Oct) 1996	35.1	14.9	28	38	0	18.4	30.7	66.52
Karjat, MH, India	Karjat, MH, India	Week 42 (Oct) 1996	34.1	13.9	27.3	35.9	12	20.5	34.8	56.24
Karjat, MH, India	Karjat, MH, India	Week 43 (Oct) 1996	32.1	18.9	26.6	38	31	29.5	83.5	76.02
Karjat, MH, India	Karjat, MH, India	Week 44 (Oct) 1996	33.1	13.7	26	36.7	1	14.8	23.5	67.25
Karjat, MH, India	Karjat, MH, India	Week 45 (Nov) 1996	33.1	12.6	25.2	34.1	3	18.4	25.7	62.89
Karjat, MH, India	Karjat, MH, India	Week 46 (Nov) 1996	33.1	11.7	25.5	36.2	0	18.4	19.1	62.33
Karjat, MH, India	Karjat, MH, India	Week 47 (Nov) 1996	35.1	11.1	25	37.8	0	14.8	22.6	59.84
Karjat, MH, India	Karjat, MH, India	Week 48 (Nov) 1996	35.1	10.9	25.1	37	0	13	4	57.8
Karjat, MH, India	Karjat, MH, India	Week 49 (Dec) 1996	33.1	10.1	23.8	33.1	0	18.4	10.3	55.49
Karjat, MH, India	Karjat, MH, India	Week 50 (Dec) 1996	34.1	8.1	24.5	34.6	0	16.6	21.6	51.21
Karjat, MH, India	Karjat, MH, India	Week 51 (Dec) 1996	34.1	10.9	26.1	34.6	0	14.8	59	50.96
Karjat, MH, India	Karjat, MH, India	Week 52 (Dec) 1996	33.1	11.4	23.7	32.7	0	16.6	24.2	56.49
Karjat, MH, India	Karjat, MH, India	Week 1 (Dec) 1996	31.1	11.9	23.2	30.4	0	14.8	5.3	57.05
Karjat, MH, India	Karjat, MH, India	Week 1 (Jan) 1995	29	13.3	20.8	28.2	0	7.3	2.6	58.28
Karjat, MH, India	Karjat, MH, India	Week 2 (Jan) 1995	29.3	12.3	21	28.5	17.5	8.8	35.4	68
Karjat, MH, India	Karjat, MH, India	Week 3 (Jan) 1995	28.6	11.4	19.7	28.5	0	17	2.9	61.14
Karjat, MH, India	Karjat, MH, India	Week 4 (Jan) 1995	29.5	13.9	21.2	29	0	13.5	6.9	60.58
Karjat, MH, India	Karjat, MH, India	Week 5 (Jan) 1995	30.8	12	21.3	29.5	0	11.5	7	51.79
Karjat, MH, India	Karjat, MH, India	Week 6 (Feb) 1995	32.4	15.8	23.5	31.4	0	14.8	22.4	55.93
Karjat, MH, India	Karjat, MH, India	Week 7 (Feb) 1995	32.6	18.4	25.3	32.8	0	10.3	7.4	58.18
Karjat, MH, India	Karjat, MH, India	Week 8 (Feb) 1995	29.4	15.1	22.6	28.7	0	15.3	9.6	58.91
Karjat, MH, India	Karjat, MH, India	Week 9 (Feb) 1995	33.1	14.7	23.5	30.7	0	15.9	10.6	53.03
Karjat, MH, India	Karjat, MH, India	Week 10 (Mar) 1995	33.4	16.7	24.4	31.7	0	14.7	6	55.44
Karjat, MH, India	Karjat, MH, India	Week 11 (Mar) 1995	33.5	18	25.1	32.5	0	16.5	34.1	45.6
Karjat, MH, India	Karjat, MH, India	Week 12 (Mar) 1995	33.3	19.8	26.3	33.3	0	14.8	39.4	58.5
Karjat, MH, India	Karjat, MH, India	Week 13 (Mar) 1995	37.1	20.5	28.1	36.1	0	12.4	34.3	52.38
Karjat, MH, India	Karjat, MH, India	Week 14 (Apr) 1995	32.6	19	25.6	32.2	0	14.8	11.8	64.32
Karjat, MH, India	Karjat, MH, India	Week 15 (Apr) 1995	35.7	19.7	27.6	35.3	0	14.8	8.7	52.56
Karjat, MH, India	Karjat, MH, India	Week 16 (Apr) 1995	34.7	20.5	28.2	37.9	0	14.8	23.9	56.42
Karjat, MH, India	Karjat, MH, India	Week 17 (Apr) 1995	36.5	22.7	29.2	38.1	10	13	33.8	57.78
Karjat, MH, India	Karjat, MH, India	Week 18 (Apr) 1995	38.7	22.1	30.4	42.4	24.4	12.3	41.5	54.48
Karjat, MH, India	Karjat, MH, India	Week 19 (May) 1995	36.5	24.7	30.2	39.9	4.5	14.8	32	61.02
Karjat, MH, India	Karjat, MH, India	Week 20 (May) 1995	34.1	26.2	29.6	39	90.1	16	67.7	67.64
Karjat, MH, India	Karjat, MH, India	Week 21 (May) 1995	33.3	25.2	29.6	39.2	0	21.1	45.2	62.86
Karjat, MH, India	Karjat, MH, India	Week 22 (May) 1995	36.1	24	29.4	41.7	12	16.6	50.1	65.91
Karjat, MH, India	Karjat, MH, India	Week 23 (Jun) 1995	35.3	26.5	30.8	41.1	0.4	13.5	55.1	66.54
Karjat, MH, India	Karjat, MH, India	Week 24 (Jun) 1995	34.4	26.1	30.3	41.1	2	15.3	54.4	64.62
Karjat, MH, India	Karjat, MH, India	Week 25 (Jun) 1995	35.9	24.4	29.6	43	32.05	17.7	68.6	71.27
Karjat, MH, India	Karjat, MH, India	Week 26 (Jun) 1995	33	24.4	29.2	41.9	21.7	18.5	67.3	73.28
Karjat, MH, India	Karjat, MH, India	Week 27 (Jul) 1995	33.2	24.7	28.8	42.4	38.06	20.4	81.1	76.28
Karjat, MH, India	Karjat, MH, India	Week 28 (Jul) 1995	33.2	25.2	28.7	38.7	59.9	17.1	71.3	73.76
Karjat, MH, India	Karjat, MH, India	Week 29 (Jul) 1995	29.3	22.6	26.4	33.9	263.04	18.4	93.9	86.59
Karjat, MH, India	Karjat, MH, India	Week 30 (Jul) 1995	29.2	19.9	26.3	35.4	279.3	40.1	94	87.5
Karjat, MH, India	Karjat, MH, India	Week 31 (Jul) 1995	29.9	24.9	26.9	35.3	71.98	17.7	86.4	85.69
Karjat, MH, India	Karjat, MH, India	Week 32 (Aug) 1995	29.4	22.7	27	35	228.47	18.5	84.4	83.4
Karjat, MH, India	Karjat, MH, India	Week 33 (Aug) 1995	30.4	24.9	27.5	37	10.8	18.5	76.9	81.09
Karjat, MH, India	Karjat, MH, India	Week 34 (Aug) 1995	31.6	25.2	27.6	37	13.9	17.1	66.5	77.89
Karjat, MH, India	Karjat, MH, India	Week 35 (Aug) 1995	32.2	24.7	27.9	41.1	24.22	15.4	65.4	78.02
Karjat, MH, India	Karjat, MH, India	Week 36 (Sep) 1995	29	23.8	26	33.5	481.31	21.4	91.9	88.34
Karjat, MH, India	Karjat, MH, India	Week 37 (Sep) 1995	30.4	22.2	26.2	34.2	43.86	14.1	65.9	81.32
Karjat, MH, India	Karjat, MH, India	Week 38 (Sep) 1995	30.9	23.1	26.6	37.1	106.9	14.6	76.7	84.19
Karjat, MH, India	Karjat, MH, India	Week 39 (Sep) 1995	30.9	20.6	26.7	36.2	21.1	12.9	60.4	80.1
Karjat, MH, India	Karjat, MH, India	Week 40 (Oct) 1995	31.2	23.3	26.8	37.6	59.45	9.2	69.6	82.93
Karjat, MH, India	Karjat, MH, India	Week 41 (Oct) 1995	33.1	23.2	27.4	39.6	33.68	9.9	62.7	79.04
Karjat, MH, India	Karjat, MH, India	Week 42 (Oct) 1995	32.6	21.4	27.6	38.7	33.7	12.1	69	76.47
Karjat, MH, India	Karjat, MH, India	Week 43 (Oct) 1995	34.9	20.5	26.8	36.2	11.9	11.2	45.1	76.14
Karjat, MH, India	Karjat, MH, India	Week 44 (Oct) 1995	33.6	19.7	26.9	36.9	0.6	13.9	23.7	60.41
Karjat, MH, India	Karjat, MH, India	Week 45 (Nov) 1995	33.5	15.1	25.1	32.8	0	11.2	4.4	58.64
Karjat, MH, India	Karjat, MH, India	Week 46 (Nov) 1995	33	16.2	24.7	34	0	14.6	8.7	63.54
Karjat, MH, India	Karjat, MH, India	Week 47 (Nov) 1995	33.6	13.7	24	33.6	0	9.7	4.7	58.99
Karjat, MH, India	Karjat, MH, India	Week 48 (Nov) 1995	31.3	14.1	24.6	33	1.1	10.9	33.7	65.37
Karjat, MH, India	Karjat, MH, India	Week 49 (Dec) 1995	31	14.1	23.7	31.8	0	9.9	30.6	68.72
Karjat, MH, India	Karjat, MH, India	Week 50 (Dec) 1995	31.5	14.1	23	31.6	0	11.5	7.2	59.34
Karjat, MH, India	Karjat, MH, India	Week 51 (Dec) 1995	31.7	15.3	23.3	32.2	0	42.5	0.4	61.44
Karjat, MH, India	Karjat, MH, India	Week 52 (Dec) 1995	33.4	13.1	22.8	32.7	0	12.3	6.5	61.88
Karjat, MH, India	Karjat, MH, India	Week 1 (Dec) 1995	31.6	14.9	23	30.9	0	12.7	35.4	64.08
Karjat, MH, India	Karjat, MH, India	Week 1 (Jan) 1994	31	13.2	22.8	30.9	0	10.9	6.5	69.49
Karjat, MH, India	Karjat, MH, India	Week 2 (Jan) 1994	31.7	12.6	22.8	30.8	0	10.9	6.1	65.17
Karjat, MH, India	Karjat, MH, India	Week 3 (Jan) 1994	30.3	5.1	21	29.9	17.17	16.5	35.3	67.04
Karjat, MH, India	Karjat, MH, India	Week 4 (Jan) 1994	31.6	11	21.9	31.4	0	13.3	16.8	65.21
Karjat, MH, India	Karjat, MH, India	Week 5 (Jan) 1994	32.3	16.8	24.3	32.8	0.3	14.8	5.7	60.45
Karjat, MH, India	Karjat, MH, India	Week 6 (Feb) 1994	32.1	10.9	22.3	30.9	0	14.8	9.9	57.27
Karjat, MH, India	Karjat, MH, India	Week 7 (Feb) 1994	29.6	11.9	22.2	29.5	0	15.2	9.4	60.58
Karjat, MH, India	Karjat, MH, India	Week 8 (Feb) 1994	31.1	14.5	23.3	30.2	0	20.5	12.4	63.26
Karjat, MH, India	Karjat, MH, India	Week 9 (Feb) 1994	33.4	16.1	23.7	32.3	30	15.9	10.7	53.32
Karjat, MH, India	Karjat, MH, India	Week 10 (Mar) 1994	33.7	15.9	25.9	32.4	0	14.8	6.2	52.82
Karjat, MH, India	Karjat, MH, India	Week 11 (Mar) 1994	34.7	17.4	26.5	34.4	0	14.8	6.1	52.1
Karjat, MH, India	Karjat, MH, India	Week 12 (Mar) 1994	38.4	19.9	28.6	38.1	0	13.9	22.3	62.35
Karjat, MH, India	Karjat, MH, India	Week 13 (Mar) 1994	36.5	16.1	27.7	36	0	14.6	2.6	55.92
Karjat, MH, India	Karjat, MH, India	Week 14 (Apr) 1994	38.1	21.3	28.1	37.5	0	14.6	21.6	59.63
Karjat, MH, India	Karjat, MH, India	Week 15 (Apr) 1994	33	20.2	27.3	36.2	28.35	14.8	25.7	64.59
Karjat, MH, India	Karjat, MH, India	Week 16 (Apr) 1994	35.1	22.7	28.9	38.5	2	13.9	25	58.69
Karjat, MH, India	Karjat, MH, India	Week 17 (Apr) 1994	34.6	19.4	28.4	35.4	0	16.7	13.4	58.96
Karjat, MH, India	Karjat, MH, India	Week 18 (Apr) 1994	37.9	22.1	28.6	38.6	26	16.6	27.3	63.34
Karjat, MH, India	Karjat, MH, India	Week 19 (May) 1994	34.5	23.1	28.8	37.4	0	16	28	65.42
Karjat, MH, India	Karjat, MH, India	Week 20 (May) 1994	36.8	24.5	30	39.7	0	19.2	30.8	63.7
Karjat, MH, India	Karjat, MH, India	Week 21 (May) 1994	35.6	24.7	29.8	38.8	0	16.6	30.3	62.7
Karjat, MH, India	Karjat, MH, India	Week 22 (May) 1994	34.5	25.5	29.5	40.3	26.2	18.5	66.2	69.9
Karjat, MH, India	Karjat, MH, India	Week 23 (Jun) 1994	36.4	24.5	29.4	41.2	97.32	14.8	71.3	74.2
Karjat, MH, India	Karjat, MH, India	Week 24 (Jun) 1994	33.2	24.4	27.8	38.2	263.33	20.8	73.9	78.27
Karjat, MH, India	Karjat, MH, India	Week 25 (Jun) 1994	29.8	23.7	26.9	35.6	178.49	18.4	89.1	86.03
Karjat, MH, India	Karjat, MH, India	Week 26 (Jun) 1994	31.1	23.6	27.9	39.7	10.33	19.1	81.8	80
Karjat, MH, India	Karjat, MH, India	Week 27 (Jul) 1994	29.9	22.6	26.6	37.9	236.99	18.4	91.3	86.47
Karjat, MH, India	Karjat, MH, India	Week 28 (Jul) 1994	29.4	22.6	26	35.5	199.18	18.4	87.7	86.76
Karjat, MH, India	Karjat, MH, India	Week 29 (Jul) 1994	28.7	23.7	25.9	33.4	403.26	25.2	95.4	88.91
Karjat, MH, India	Karjat, MH, India	Week 30 (Jul) 1994	28.9	22.2	25.7	33.3	202.12	20.5	97.2	89.86
Karjat, MH, India	Karjat, MH, India	Week 31 (Jul) 1994	29.1	22.7	26.2	35.3	44.42	38.3	92.8	85.79
Karjat, MH, India	Karjat, MH, India	Week 32 (Aug) 1994	29.7	22.2	26.7	36.4	9.47	18.4	88.5	81.63
Karjat, MH, India	Karjat, MH, India	Week 33 (Aug) 1994	31	24.1	26.3	35.5	96.73	19.2	90.1	82.49
Karjat, MH, India	Karjat, MH, India	Week 34 (Aug) 1994	28.9	22.2	26	33.4	43.74	18.4	86.5	84.85
Karjat, MH, India	Karjat, MH, India	Week 35 (Aug) 1994	29.4	22.2	25.4	34.7	271	19.6	94.1	88.22
Karjat, MH, India	Karjat, MH, India	Week 36 (Sep) 1994	28.3	21.6	25.1	32.5	254.37	17.7	93.1	90.34
Karjat, MH, India	Karjat, MH, India	Week 37 (Sep) 1994	29.1	22.7	25.3	34.3	84.74	20.1	91.5	88.29
Karjat, MH, India	Karjat, MH, India	Week 38 (Sep) 1994	29.7	21.6	25.1	34.7	96.7	10.5	72.4	83.37
Karjat, MH, India	Karjat, MH, India	Week 39 (Sep) 1994	32.5	19.9	25.7	36.2	21.4	14.7	42.4	76.71
Karjat, MH, India	Karjat, MH, India	Week 40 (Oct) 1994	34.9	21.4	27.5	39.4	0	12.1	38.8	72.77
Karjat, MH, India	Karjat, MH, India	Week 41 (Oct) 1994	33.7	22.1	27.4	37.3	11.09	7.6	63.5	79.14
Karjat, MH, India	Karjat, MH, India	Week 42 (Oct) 1994	33	21.7	27	36.2	121.8	9.2	43.3	75.19
Karjat, MH, India	Karjat, MH, India	Week 43 (Oct) 1994	34.2	22.7	27.3	43	53.46	10.9	63.1	73.55
Karjat, MH, India	Karjat, MH, India	Week 44 (Oct) 1994	33.6	18.8	26.9	37.5	0	8.7	29.9	60.73
Karjat, MH, India	Karjat, MH, India	Week 45 (Nov) 1994	33.1	19	26.6	37.5	0	14.8	35	64.88
Karjat, MH, India	Karjat, MH, India	Week 46 (Nov) 1994	33.2	21.2	26.7	36.4	0.5	18.4	32.5	66.62
Karjat, MH, India	Karjat, MH, India	Week 47 (Nov) 1994	32.3	19.9	26.1	34	9	9.2	58.6	68.21
Karjat, MH, India	Karjat, MH, India	Week 48 (Nov) 1994	31.4	15	22.9	30.3	0	9.7	8.8	55.69
Karjat, MH, India	Karjat, MH, India	Week 49 (Dec) 1994	32.3	14	22.5	31.6	0	8.5	0	64.36
Karjat, MH, India	Karjat, MH, India	Week 50 (Dec) 1994	32.2	14.7	22.7	32.3	0	25.9	1	65.75
Karjat, MH, India	Karjat, MH, India	Week 51 (Dec) 1994	30.8	13.2	21.8	29.9	0	9.2	0	63.55
Karjat, MH, India	Karjat, MH, India	Week 52 (Dec) 1994	30.9	9.1	21.8	29.6	0	9.4	17.8	47.35
Karjat, MH, India	Karjat, MH, India	Week 53 (Dec) 1994	29.2	13.3	20.8	28.4	0	9.7	34.9	57.68
Karjat, MH, India	Karjat, MH, India	Week 1 (Jan) 1993	31.8	14.7	22.3	31	0	7.9	18.4	64.17
Karjat, MH, India	Karjat, MH, India	Week 2 (Jan) 1993	33.5	15.5	23.2	32.1	0	10.3	20.6	64.34
Karjat, MH, India	Karjat, MH, India	Week 3 (Jan) 1993	30.8	10.7	22.3	30.9	7.3	13.3	12.5	63.44
Karjat, MH, India	Karjat, MH, India	Week 4 (Jan) 1993	29.4	13.8	21.6	28.7	0	14.8	17.6	58.78
Karjat, MH, India	Karjat, MH, India	Week 5 (Jan) 1993	31.9	14.3	22.8	30.4	0	14.8	7.2	54.47
Karjat, MH, India	Karjat, MH, India	Week 6 (Feb) 1993	32.8	10.7	23.6	31	0	11.5	3.9	43.65
Karjat, MH, India	Karjat, MH, India	Week 7 (Feb) 1993	33.1	14.5	23.9	31.6	0	11.5	3.7	54.47
Karjat, MH, India	Karjat, MH, India	Week 8 (Feb) 1993	32.3	14	23.6	32.6	0	22.3	6.9	53.36
Karjat, MH, India	Karjat, MH, India	Week 9 (Feb) 1993	31	12.8	23.6	30.4	0	15.3	7.6	57.06
Karjat, MH, India	Karjat, MH, India	Week 10 (Mar) 1993	34.5	16.4	24.9	34.1	0	13.9	11.9	53.59
Karjat, MH, India	Karjat, MH, India	Week 11 (Mar) 1993	34.6	20.1	26.5	34.4	1	14.8	22.5	61.58
Karjat, MH, India	Karjat, MH, India	Week 12 (Mar) 1993	34	15.1	26.1	32.3	0	15.3	6.4	55.67
Karjat, MH, India	Karjat, MH, India	Week 13 (Mar) 1993	32.8	16.7	26	32.4	0	20.5	21.2	56.6
Karjat, MH, India	Karjat, MH, India	Week 14 (Apr) 1993	36	19.7	27.2	34.4	0	14.6	5.4	47.92
Karjat, MH, India	Karjat, MH, India	Week 15 (Apr) 1993	34.3	19.6	26.9	33.4	0	17.3	7.7	52.95
Karjat, MH, India	Karjat, MH, India	Week 16 (Apr) 1993	38.4	21.6	28.5	37.2	0	22.6	26.6	61.43
Karjat, MH, India	Karjat, MH, India	Week 17 (Apr) 1993	34.6	22.1	29.1	37.5	0.6	12.7	23.4	60.58
Karjat, MH, India	Karjat, MH, India	Week 18 (Apr) 1993	38.4	22.7	29.7	39.1	0	16.6	12.8	53.27
Karjat, MH, India	Karjat, MH, India	Week 19 (May) 1993	39.1	22.7	29.7	38.5	0	14.7	34	59.07
Karjat, MH, India	Karjat, MH, India	Week 20 (May) 1993	35.4	23.4	30	42.8	0	13.9	25	58.11
Karjat, MH, India	Karjat, MH, India	Week 21 (May) 1993	37.4	22.7	30.1	42.4	1	15.9	45.6	61.89
Karjat, MH, India	Karjat, MH, India	Week 22 (May) 1993	35.6	23.7	29.8	39.1	0	18.4	57.9	64.37
Karjat, MH, India	Karjat, MH, India	Week 23 (Jun) 1993	37.7	24.4	30.4	41.2	11	18.5	50.3	65.93
Karjat, MH, India	Karjat, MH, India	Week 24 (Jun) 1993	38.6	23.2	28.9	44.2	185.62	21.2	76.6	74.74
Karjat, MH, India	Karjat, MH, India	Week 25 (Jun) 1993	30.7	21.7	26.2	36.3	287.95	19.1	90.5	85.59
Karjat, MH, India	Karjat, MH, India	Week 26 (Jun) 1993	31.2	23.4	28.2	37.1	59.3	22.3	74.3	76.89
Karjat, MH, India	Karjat, MH, India	Week 27 (Jul) 1993	31.3	22.6	27.5	37.6	139.77	14.8	77.9	81.5
Karjat, MH, India	Karjat, MH, India	Week 28 (Jul) 1993	30.1	24.4	27.2	35.7	162.86	20.2	88.2	82.16
Karjat, MH, India	Karjat, MH, India	Week 29 (Jul) 1993	29.2	22.4	26.4	35.1	212.19	22.3	91.7	86.97
Karjat, MH, India	Karjat, MH, India	Week 30 (Jul) 1993	30.1	22.2	27.1	35.5	24.1	18.4	76.1	81.39
Karjat, MH, India	Karjat, MH, India	Week 31 (Jul) 1993	29.9	21.7	25.7	35.2	331.16	22.3	91.7	85.78
Karjat, MH, India	Karjat, MH, India	Week 32 (Aug) 1993	29.4	22.1	26.3	34.5	121.2	18.5	88.7	84.61
Karjat, MH, India	Karjat, MH, India	Week 33 (Aug) 1993	29.4	22.9	26.6	34.7	83.43	24.1	82.8	81.91
Karjat, MH, India	Karjat, MH, India	Week 34 (Aug) 1993	29.2	22.9	26.3	33.9	91.03	22.7	77.2	83.63
Karjat, MH, India	Karjat, MH, India	Week 35 (Aug) 1993	30.1	22.7	26.5	34	46.92	19.1	68.9	79.51
Karjat, MH, India	Karjat, MH, India	Week 36 (Sep) 1993	30.2	21.2	25.6	34.4	269.62	13.9	86.1	86.64
Karjat, MH, India	Karjat, MH, India	Week 37 (Sep) 1993	29.4	20.7	25.9	33.3	62.98	15.9	72.4	81.86
Karjat, MH, India	Karjat, MH, India	Week 38 (Sep) 1993	30.7	21.4	25.7	36.8	102.54	15.2	69.4	84.47
Karjat, MH, India	Karjat, MH, India	Week 39 (Sep) 1993	29.3	23.2	25.7	33.9	418.41	13.9	85.8	86.2
Karjat, MH, India	Karjat, MH, India	Week 40 (Oct) 1993	31.4	21.2	26.2	36.9	57	14.8	65.1	81.6
Karjat, MH, India	Karjat, MH, India	Week 41 (Oct) 1993	34.2	20.4	27.3	36.4	1.4	8.5	66.3	76.42
Karjat, MH, India	Karjat, MH, India	Week 42 (Oct) 1993	32.2	20.7	26.2	38.3	169.87	10.3	81.6	83.77
Karjat, MH, India	Karjat, MH, India	Week 43 (Oct) 1993	31.3	18.1	25.8	35.6	148.6	13.3	68.7	82.37
Karjat, MH, India	Karjat, MH, India	Week 44 (Oct) 1993	32.4	17.4	26.5	37.9	11.2	14.6	26	70.85
Karjat, MH, India	Karjat, MH, India	Week 45 (Nov) 1993	32.6	15.4	24.8	33.5	0	14.6	13.3	59.45
Karjat, MH, India	Karjat, MH, India	Week 46 (Nov) 1993	33.4	18.4	26.6	39.4	0.9	11.2	53.2	60.5
Karjat, MH, India	Karjat, MH, India	Week 47 (Nov) 1993	31.7	20.7	26.4	36.4	4.9	12.6	51.8	78.42
Karjat, MH, India	Karjat, MH, India	Week 48 (Nov) 1993	32.3	13.2	24	34.2	0	14.8	29.3	59.61
Karjat, MH, India	Karjat, MH, India	Week 49 (Dec) 1993	31.2	10.7	22	29.5	21	13.9	31.3	54.7
Karjat, MH, India	Karjat, MH, India	Week 50 (Dec) 1993	31.5	15.1	23.9	32.8	15	13.9	43.4	74.71
Karjat, MH, India	Karjat, MH, India	Week 51 (Dec) 1993	30.4	11.1	21.5	30.3	0	7.6	16.7	63.01
Karjat, MH, India	Karjat, MH, India	Week 52 (Dec) 1993	29.8	9.9	21.3	29.3	0	9.9	10.2	61.61
Karjat, MH, India	Karjat, MH, India	Week 1 (Dec) 1993	30.1	12.4	21.5	30.6	0	14.8	38.8	71.56
Karjat, MH, India	Karjat, MH, India	Week 1 (Jan) 1992	32.1	12.3	21.3	30.6	0	11.5	0.5	48.42
Karjat, MH, India	Karjat, MH, India	Week 2 (Jan) 1992	30.6	11.9	19.9	28.7	0	12.7	5.4	60.52
Karjat, MH, India	Karjat, MH, India	Week 3 (Jan) 1992	31.5	15.2	22.8	30.6	0	11.2	12.8	57.02
Karjat, MH, India	Karjat, MH, India	Week 4 (Jan) 1992	33.9	15.4	23.3	33.4	0	11.2	0.7	55.17
Karjat, MH, India	Karjat, MH, India	Week 5 (Jan) 1992	31.3	15.8	23	30	0	18.4	3.4	63.65
Karjat, MH, India	Karjat, MH, India	Week 6 (Feb) 1992	30.1	15.4	22.9	30.3	0	15.3	2.4	61.08
Karjat, MH, India	Karjat, MH, India	Week 7 (Feb) 1992	30.9	12.7	22.1	29.7	0	13.9	4.4	55.12
Karjat, MH, India	Karjat, MH, India	Week 8 (Feb) 1992	29.3	13.8	21.8	28	0	15.3	11.2	58.92
Karjat, MH, India	Karjat, MH, India	Week 9 (Feb) 1992	34.7	14.8	24	32.4	0	11.5	1.9	48.69
Karjat, MH, India	Karjat, MH, India	Week 10 (Mar) 1992	33.7	17.5	25.2	32.2	0	17.7	2.4	52.85
Karjat, MH, India	Karjat, MH, India	Week 11 (Mar) 1992	36.1	17.2	26.3	34.7	0	14.1	5.2	52.15
Karjat, MH, India	Karjat, MH, India	Week 12 (Mar) 1992	34.2	18.3	26.8	33.9	0	14.8	0.4	52.01
Karjat, MH, India	Karjat, MH, India	Week 13 (Mar) 1992	37.9	21.3	29.2	35.6	0	14.8	16.7	48.99
Karjat, MH, India	Karjat, MH, India	Week 14 (Apr) 1992	33	19.4	26.9	32.7	0	15	8.8	53.49
Karjat, MH, India	Karjat, MH, India	Week 15 (Apr) 1992	34.4	21.1	27.7	35.5	0	18.4	17.1	57.12
Karjat, MH, India	Karjat, MH, India	Week 16 (Apr) 1992	35.1	21.9	28.3	36.6	0	14.8	11.5	52.07
Karjat, MH, India	Karjat, MH, India	Week 17 (Apr) 1992	35.6	21.6	28.1	36	3	18.5	21.6	57.98
Karjat, MH, India	Karjat, MH, India	Week 18 (Apr) 1992	36.9	23	29	36.7	0	15.9	30.4	63.98
Karjat, MH, India	Karjat, MH, India	Week 19 (May) 1992	38.1	22.8	29.6	38	1	15.9	25.8	59
Karjat, MH, India	Karjat, MH, India	Week 20 (May) 1992	36.1	22.1	29.9	40.9	0.4	20	56.7	62.86
Karjat, MH, India	Karjat, MH, India	Week 21 (May) 1992	35.2	25.1	29.3	37.5	0	18.4	34.6	65.79
Karjat, MH, India	Karjat, MH, India	Week 22 (May) 1992	35.4	25.5	29.9	40.2	0	20.5	44.2	67.05
Karjat, MH, India	Karjat, MH, India	Week 23 (Jun) 1992	34.8	25.9	30	39.2	1.4	15.3	47.4	63.9
Karjat, MH, India	Karjat, MH, India	Week 24 (Jun) 1992	34.5	26.4	30.1	40.6	24	29.5	63	67.38
Karjat, MH, India	Karjat, MH, India	Week 25 (Jun) 1992	33.4	24.4	29	43	69.53	18.4	87.9	77.14
Karjat, MH, India	Karjat, MH, India	Week 26 (Jun) 1992	30.9	21.9	27.5	37.1	66.32	25.9	80.6	78.88
Karjat, MH, India	Karjat, MH, India	Week 27 (Jul) 1992	32.1	26.3	29	39.1	9.3	17.1	59.3	73.17
Karjat, MH, India	Karjat, MH, India	Week 28 (Jul) 1992	32.1	23.8	28.1	39	160.4	17.2	67.2	75.84
Karjat, MH, India	Karjat, MH, India	Week 29 (Jul) 1992	30.7	22.8	26.3	36	249.27	16.7	91.3	86.19
Karjat, MH, India	Karjat, MH, India	Week 30 (Jul) 1992	29.3	23.6	27	34.8	161.05	22	89.9	84.23
Karjat, MH, India	Karjat, MH, India	Week 31 (Jul) 1992	30.1	23.9	26.7	35.6	111.18	25.9	85	83.01
Karjat, MH, India	Karjat, MH, India	Week 32 (Aug) 1992	30.4	23.4	26.7	38.2	121.57	14.8	87.9	87.21
Karjat, MH, India	Karjat, MH, India	Week 33 (Aug) 1992	28.9	23.9	25.6	34.4	517.22	64.8	94.9	90.64
Karjat, MH, India	Karjat, MH, India	Week 34 (Aug) 1992	30.1	20.5	26	36.1	103.76	18.4	81	86.12
Karjat, MH, India	Karjat, MH, India	Week 35 (Aug) 1992	29.7	23.9	26.3	36	40.98	18.4	78.1	83.51
Karjat, MH, India	Karjat, MH, India	Week 36 (Sep) 1992	29.1	23.7	25.5	34.7	244.98	17.2	92.2	88.15
Karjat, MH, India	Karjat, MH, India	Week 37 (Sep) 1992	30.1	22.6	26.4	35.2	6.54	17.1	68.3	80.05
Karjat, MH, India	Karjat, MH, India	Week 38 (Sep) 1992	31.2	21.9	26.3	36	70.1	11.5	48.6	78.18
Karjat, MH, India	Karjat, MH, India	Week 39 (Sep) 1992	33.4	23.5	28	40.7	0	11.2	34.6	75.93
Karjat, MH, India	Karjat, MH, India	Week 40 (Sep) 1992	32.8	22.9	27.3	38.9	151.52	17.2	68.4	80.55
Karjat, MH, India	Karjat, MH, India	Week 41 (Oct) 1992	34.1	22.4	27.8	39.2	23.2	11.5	64.7	75.3
Karjat, MH, India	Karjat, MH, India	Week 42 (Oct) 1992	30.7	18.6	25.6	34.1	0	11.5	37.9	78.29
Karjat, MH, India	Karjat, MH, India	Week 43 (Oct) 1992	31.9	21	26.6	38.4	7.6	12.3	36.8	77.4
Karjat, MH, India	Karjat, MH, India	Week 44 (Oct) 1992	33.7	18.7	25.8	38.6	0	10.9	11.1	64.96
Karjat, MH, India	Karjat, MH, India	Week 45 (Nov) 1992	33.9	14.7	26	37	0	11.2	9.1	60.78
Karjat, MH, India	Karjat, MH, India	Week 46 (Nov) 1992	33.6	13.7	26	35.7	0	14.8	26.7	54.86
Karjat, MH, India	Karjat, MH, India	Week 47 (Nov) 1992	32.1	20.6	26.4	36.8	7	11.8	44.9	69.07
Karjat, MH, India	Karjat, MH, India	Week 48 (Nov) 1992	33.1	17.1	25.5	34.1	0	12	16	64.92
Karjat, MH, India	Karjat, MH, India	Week 49 (Dec) 1992	33.9	16.5	24.1	33.6	0	9.9	19.5	61.63
Karjat, MH, India	Karjat, MH, India	Week 50 (Dec) 1992	31.1	15.9	23.1	29.8	0	9.4	22.1	57.69
Karjat, MH, India	Karjat, MH, India	Week 51 (Dec) 1992	32.2	16.3	23.1	32.6	0	11.2	6.3	60.61
Karjat, MH, India	Karjat, MH, India	Week 52 (Dec) 1992	31.1	7.9	22.4	30.7	0	9.2	3.1	59.51
Karjat, MH, India	Karjat, MH, India	Week 1 (Dec) 1992	31.8	14.5	22.1	30.5	0	9.7	0.7	62.54
Karjat, MH, India	Karjat, MH, India	Week 1 (Jan) 1991	29.1	9.4	18.6	28.6	0	13.5	17.1	56.25
Karjat, MH, India	Karjat, MH, India	Week 2 (Jan) 1991	29	11.9	20.2	28	0	14.6	15.3	61.4
Karjat, MH, India	Karjat, MH, India	Week 3 (Jan) 1991	30.1	13.6	21.7	29.7	0	14.6	16.6	62.65
Karjat, MH, India	Karjat, MH, India	Week 4 (Jan) 1991	33.9	16.2	24.2	32	0	10.3	5	60.64
Karjat, MH, India	Karjat, MH, India	Week 5 (Jan) 1991	33.2	13.1	22.7	31.5	0	16.6	1.1	55.85
Karjat, MH, India	Karjat, MH, India	Week 6 (Feb) 1991	32.6	13.1	23.9	32.2	0	13.3	13.1	59.3
Karjat, MH, India	Karjat, MH, India	Week 7 (Feb) 1991	30.6	15.3	23.1	29.8	0	16	6.2	53.26
Karjat, MH, India	Karjat, MH, India	Week 8 (Feb) 1991	32.6	11.6	23.2	31	0	14.6	13.1	57.19
Karjat, MH, India	Karjat, MH, India	Week 9 (Feb) 1991	31.4	15.1	24.1	31.8	0	16.6	10.9	59.34
Karjat, MH, India	Karjat, MH, India	Week 10 (Mar) 1991	35.7	18	25	33.7	107	15.3	4.8	60.04
Karjat, MH, India	Karjat, MH, India	Week 11 (Mar) 1991	33.7	17.7	26	33.4	0	16	3.7	59.12
Karjat, MH, India	Karjat, MH, India	Week 12 (Mar) 1991	34.2	19.1	26.1	32.4	0	13.5	14.6	57.03
Karjat, MH, India	Karjat, MH, India	Week 13 (Mar) 1991	36.7	19.7	28.7	40.8	0.8	14.8	28	56.5
Karjat, MH, India	Karjat, MH, India	Week 14 (Apr) 1991	33.3	23	27.7	36	31.4	13.9	49.5	68.21
Karjat, MH, India	Karjat, MH, India	Week 15 (Apr) 1991	34.8	19.1	28.2	36.7	0	15.9	13.1	61.53
Karjat, MH, India	Karjat, MH, India	Week 16 (Apr) 1991	38.2	23.2	29.7	38	0	19.7	8.9	56.66
Karjat, MH, India	Karjat, MH, India	Week 17 (Apr) 1991	34.9	19.4	29.1	36.5	0	18.4	21.4	62.2
Karjat, MH, India	Karjat, MH, India	Week 18 (Apr) 1991	33.9	24.9	29.1	40	0	18.4	34.5	66.54
Karjat, MH, India	Karjat, MH, India	Week 19 (May) 1991	39.2	22.9	29.3	41.3	33	15.3	31.8	69.01
Karjat, MH, India	Karjat, MH, India	Week 20 (May) 1991	37.6	21.9	30.4	40.2	0.6	15.3	44.3	65.75
Karjat, MH, India	Karjat, MH, India	Week 21 (May) 1991	35.8	22.4	30.6	44.6	2	16.6	31.1	66.49
Karjat, MH, India	Karjat, MH, India	Week 22 (May) 1991	35.9	25.7	30.7	44.2	36.9	16	64.2	70.7
Karjat, MH, India	Karjat, MH, India	Week 23 (Jun) 1991	34.1	22.1	28.1	41.3	933.77	22.3	87.2	82.99
Karjat, MH, India	Karjat, MH, India	Week 24 (Jun) 1991	32.2	23.7	28.6	41.3	38.49	21.5	67.9	79.34
Karjat, MH, India	Karjat, MH, India	Week 25 (Jun) 1991	31.6	23.4	28.4	39.3	54.05	25	71.8	78.45
Karjat, MH, India	Karjat, MH, India	Week 26 (Jun) 1991	32	23.2	28.1	38.5	80.42	16.6	75.4	78.48
Karjat, MH, India	Karjat, MH, India	Week 27 (Jul) 1991	30.3	22.7	26.9	36	151.04	20.5	87.3	82.87
Karjat, MH, India	Karjat, MH, India	Week 28 (Jul) 1991	30.5	23	26.1	37.2	244.65	16.6	91.1	86.82
Karjat, MH, India	Karjat, MH, India	Week 29 (Jul) 1991	29.7	24.3	25.8	38	302.53	22.3	95.2	90.41
Karjat, MH, India	Karjat, MH, India	Week 30 (Jul) 1991	29.7	22.2	25.9	36.4	223.32	23.7	93.4	87.76
Karjat, MH, India	Karjat, MH, India	Week 31 (Jul) 1991	28.4	21.4	26.1	33.3	49.26	20.5	91.1	86.44
Karjat, MH, India	Karjat, MH, India	Week 32 (Aug) 1991	29.4	23.6	26	34.7	65.95	22.3	89.7	85.32
Karjat, MH, India	Karjat, MH, India	Week 33 (Aug) 1991	29.4	22.2	25.8	34.3	108.58	22.3	92	87.1
Karjat, MH, India	Karjat, MH, India	Week 34 (Aug) 1991	29.2	23.9	25.7	34.4	74.06	20.5	89.6	85.93
Karjat, MH, India	Karjat, MH, India	Week 35 (Aug) 1991	29.7	20.7	26	34.7	123.55	18.4	84.6	81.4
Karjat, MH, India	Karjat, MH, India	Week 36 (Sep) 1991	29.9	21.7	25.9	35.2	23.8	16	76.9	82.34
Karjat, MH, India	Karjat, MH, India	Week 37 (Sep) 1991	31	21.1	26.6	34.7	11.4	12.9	50.1	78.13
Karjat, MH, India	Karjat, MH, India	Week 38 (Sep) 1991	31.7	22.2	26.5	36.5	89.6	11.5	64.5	80.01
Karjat, MH, India	Karjat, MH, India	Week 39 (Sep) 1991	32.1	22.4	27.4	37.6	22	13.3	70.5	79.61
Karjat, MH, India	Karjat, MH, India	Week 40 (Oct) 1991	33.5	21.6	27.5	37.1	9	11.5	29.6	71.81
Karjat, MH, India	Karjat, MH, India	Week 41 (Oct) 1991	31.7	21.5	26.7	36.8	0	15.3	36.1	75.63
Karjat, MH, India	Karjat, MH, India	Week 42 (Oct) 1991	35.4	22.7	27.6	36.2	0	11.2	33.6	65.71
Karjat, MH, India	Karjat, MH, India	Week 43 (Oct) 1991	34.4	17.6	26.6	35.2	0	9.9	25	58.7
Karjat, MH, India	Karjat, MH, India	Week 44 (Oct) 1991	35.3	17.7	25.7	32.8	0	17.1	25.2	46.49
Karjat, MH, India	Karjat, MH, India	Week 45 (Nov) 1991	32.5	18.2	25.8	36	0	12.7	18.6	62
Karjat, MH, India	Karjat, MH, India	Week 46 (Nov) 1991	33.3	14.9	25.8	34.2	0.4	12.3	39.1	59.59
Karjat, MH, India	Karjat, MH, India	Week 47 (Nov) 1991	31.5	19.2	26.2	33.8	11.2	9.9	61.2	68.12
Karjat, MH, India	Karjat, MH, India	Week 48 (Nov) 1991	33.4	14.8	24.3	34.5	0	37.5	15.4	63.58
Karjat, MH, India	Karjat, MH, India	Week 49 (Dec) 1991	31.5	12.7	23.4	31.4	0	9.9	15.1	61.8
Karjat, MH, India	Karjat, MH, India	Week 50 (Dec) 1991	31.4	11.4	22.6	30.1	152	9.9	5.3	49.35
Karjat, MH, India	Karjat, MH, India	Week 51 (Dec) 1991	30.4	15.2	22.2	29.5	0	12.3	5.6	61.64
Karjat, MH, India	Karjat, MH, India	Week 52 (Dec) 1991	28.6	10.9	20	27.9	7.2	11.5	10.6	62.62
Karjat, MH, India	Karjat, MH, India	Week 1 (Dec) 1991	26.4	13.3	19.6	30.8	0	13.9	8.2	53.82
Karjat, MH, India	Karjat, MH, India	Week 1 (Jan) 1990	32.1	16.1	23.6	31.7	0	14.8	12.3	59.36
Karjat, MH, India	Karjat, MH, India	Week 2 (Jan) 1990	40.1	11.4	23.2	38.7	0	14.8	6.5	53.45
Karjat, MH, India	Karjat, MH, India	Week 3 (Jan) 1990	32.2	12.7	22.9	31.2	0	13.3	4.6	51.35
Karjat, MH, India	Karjat, MH, India	Week 4 (Jan) 1990	35.1	15.8	24	32.8	0	12.1	0.8	50.7
Karjat, MH, India	Karjat, MH, India	Week 5 (Jan) 1990	31.9	14.1	23.1	31.8	0	14.8	23.1	51.94
Karjat, MH, India	Karjat, MH, India	Week 6 (Feb) 1990	36.1	14.6	25.2	35.2	0	13.3	23.9	52
Karjat, MH, India	Karjat, MH, India	Week 7 (Feb) 1990	33	15.7	24.5	32.9	0	15.9	19.6	53.64
Karjat, MH, India	Karjat, MH, India	Week 8 (Feb) 1990	29.8	8.1	22	29.2	0	17.4	7.6	53.78
Karjat, MH, India	Karjat, MH, India	Week 9 (Feb) 1990	29.9	14.3	22.9	28.7	5.8	21	21.9	57.43
Karjat, MH, India	Karjat, MH, India	Week 10 (Mar) 1990	30.9	17.1	23.9	30.3	0	16.5	11.8	59.73
Karjat, MH, India	Karjat, MH, India	Week 11 (Mar) 1990	35.1	18.8	26.4	36.8	0	24.1	12	62.48
Karjat, MH, India	Karjat, MH, India	Week 12 (Mar) 1990	35.8	15.4	26.7	34.9	0	17.2	21.6	47.86
Karjat, MH, India	Karjat, MH, India	Week 13 (Mar) 1990	32.6	19.2	26.1	32.7	0	35.3	12.9	59.6
Karjat, MH, India	Karjat, MH, India	Week 14 (Apr) 1990	34.3	19.6	27.1	35.7	0	22	10.4	59.16
Karjat, MH, India	Karjat, MH, India	Week 15 (Apr) 1990	33.8	20.3	27.8	36.8	0	17.8	23.4	61.13
Karjat, MH, India	Karjat, MH, India	Week 16 (Apr) 1990	33.8	17.7	28.1	36.1	0	16.6	16.9	61.07
Karjat, MH, India	Karjat, MH, India	Week 17 (Apr) 1990	35.3	22.6	29.3	38.1	0	19.7	14	60.7
Karjat, MH, India	Karjat, MH, India	Week 18 (Apr) 1990	34.3	22.7	28.9	40	7	18.7	33.4	64.64
Karjat, MH, India	Karjat, MH, India	Week 19 (May) 1990	35.7	25.7	29.8	42.5	3.26	24.3	70.2	66.86
Karjat, MH, India	Karjat, MH, India	Week 20 (May) 1990	33.6	23.9	29.5	40.3	11.7	20.2	53	70.2
Karjat, MH, India	Karjat, MH, India	Week 21 (May) 1990	34.1	23.7	29.3	40.6	52.08	29.5	63.7	72.98
Karjat, MH, India	Karjat, MH, India	Week 22 (May) 1990	32.2	22.7	27.4	37.5	102.02	11.2	68.8	79.14
Karjat, MH, India	Karjat, MH, India	Week 23 (Jun) 1990	32.4	22.9	28	38.5	168.26	16	80.6	75.32
Karjat, MH, India	Karjat, MH, India	Week 24 (Jun) 1990	32.3	23.9	28.1	39	289.2	44.8	81.2	80.33
Karjat, MH, India	Karjat, MH, India	Week 25 (Jun) 1990	31.7	23.2	28.5	41.3	6.4	20.8	78.1	76.46
Karjat, MH, India	Karjat, MH, India	Week 26 (Jun) 1990	29.9	22.1	26.2	37	373.31	22.3	94.5	89.07
Karjat, MH, India	Karjat, MH, India	Week 27 (Jul) 1990	30.2	24.1	26.9	36.3	90.36	25.9	87.9	82.37
Karjat, MH, India	Karjat, MH, India	Week 28 (Jul) 1990	29.2	22.6	26.8	35.4	110.36	25.4	87.5	82.8
Karjat, MH, India	Karjat, MH, India	Week 29 (Jul) 1990	28.1	22.4	25.7	31.6	196.52	19.1	92.3	86.8
Karjat, MH, India	Karjat, MH, India	Week 30 (Jul) 1990	28.8	21.4	26.5	33	145.3	20.9	89.3	82.74
Karjat, MH, India	Karjat, MH, India	Week 31 (Jul) 1990	28.8	23.4	26.2	33.7	70.15	18.4	88.5	84.8
Karjat, MH, India	Karjat, MH, India	Week 32 (Aug) 1990	28.7	22.2	25.7	34	223.83	22.3	93.3	89.34
Karjat, MH, India	Karjat, MH, India	Week 33 (Aug) 1990	29.1	21.4	25.3	35	348.94	22.3	96	90.72
Karjat, MH, India	Karjat, MH, India	Week 34 (Aug) 1990	29.4	22.1	25.3	35.5	229.21	24.1	92.2	89.14
Karjat, MH, India	Karjat, MH, India	Week 35 (Aug) 1990	29.2	22.4	25.9	34.4	40.03	15.9	84.7	83.41
Karjat, MH, India	Karjat, MH, India	Week 36 (Sep) 1990	29.2	22.7	26	34.3	116.72	17	80.8	86.16
Karjat, MH, India	Karjat, MH, India	Week 37 (Sep) 1990	30.1	21.1	26.1	35.9	35.8	14.6	66.3	83.25
Karjat, MH, India	Karjat, MH, India	Week 38 (Sep) 1990	30.5	22	26.1	35.5	46	12.9	68.1	81.6
Karjat, MH, India	Karjat, MH, India	Week 39 (Sep) 1990	29.9	22.9	25.5	34.6	325.44	13.9	83.6	86.24
Karjat, MH, India	Karjat, MH, India	Week 40 (Oct) 1990	31.7	22.4	26.6	38.9	16.8	14.8	65	80.24
Karjat, MH, India	Karjat, MH, India	Week 41 (Oct) 1990	29.8	22.7	25.9	34.4	145.03	12.6	81.1	87.42
Karjat, MH, India	Karjat, MH, India	Week 42 (Oct) 1990	33.5	16.4	26.4	39.6	0	12	12.7	66.8
Karjat, MH, India	Karjat, MH, India	Week 43 (Oct) 1990	32.9	21	27	36.9	18.2	18.4	58.7	73.11
Karjat, MH, India	Karjat, MH, India	Week 44 (Oct) 1990	32.5	17.8	26.3	36.4	41.8	12.3	35.5	67.26
Karjat, MH, India	Karjat, MH, India	Week 45 (Nov) 1990	31.6	17.8	24.9	33.3	0	14.8	25.8	66.91
Karjat, MH, India	Karjat, MH, India	Week 46 (Nov) 1990	32.7	17.9	26.1	35.3	0.7	12.9	48	64.39
Karjat, MH, India	Karjat, MH, India	Week 47 (Nov) 1990	31.4	19	25.9	35	9.9	12.1	35.7	69.95
Karjat, MH, India	Karjat, MH, India	Week 48 (Nov) 1990	32.2	19.7	26.4	37.2	13	65.6	31.4	68.44
Karjat, MH, India	Karjat, MH, India	Week 49 (Dec) 1990	34.2	17.1	25.5	35.2	0	12.3	40.7	67.94
Karjat, MH, India	Karjat, MH, India	Week 50 (Dec) 1990	32.7	14.1	23.6	33	0	11.5	19.4	62.75
Karjat, MH, India	Karjat, MH, India	Week 51 (Dec) 1990	30.4	11.7	22.6	30.4	0	12	16.8	61.41
Karjat, MH, India	Karjat, MH, India	Week 52 (Dec) 1990	30.9	11.4	22.6	30.4	0	14.8	22	63.76
Karjat, MH, India	Karjat, MH, India	Week 1 (Dec) 1990	24	14.2	19.9	31	0	12.3	50.9	65.21
Karjat, MH, India	Karjat, MH, India	Week 1 (Jan) 1989	32.1	14.7	23.2	31.4	0	9.4	0	55.32
Karjat, MH, India	Karjat, MH, India	Week 2 (Jan) 1989	30.7	10.2	21.8	29	2	18.4	12.8	60.61
Karjat, MH, India	Karjat, MH, India	Week 3 (Jan) 1989	31.1	14.2	21.7	30.7	0	16.6	11.2	60.84
Karjat, MH, India	Karjat, MH, India	Week 4 (Jan) 1989	30.4	13.4	21.2	29.5	0	14.8	24.5	54.91
Karjat, MH, India	Karjat, MH, India	Week 5 (Jan) 1989	32.9	13.1	22.7	32.5	0	11.5	17.8	59.62
Karjat, MH, India	Karjat, MH, India	Week 6 (Feb) 1989	33.9	13.7	24.6	34.3	0	14.8	0.4	49.48
Karjat, MH, India	Karjat, MH, India	Week 7 (Feb) 1989	29.5	13.2	21.9	29.1	0	14.8	0	50.97
Karjat, MH, India	Karjat, MH, India	Week 8 (Feb) 1989	31.8	14.2	23.5	30.6	0	55.4	1.2	48.25
Karjat, MH, India	Karjat, MH, India	Week 9 (Feb) 1989	33.3	12.9	24.3	31.4	0	18.4	11.5	38.1
Karjat, MH, India	Karjat, MH, India	Week 10 (Mar) 1989	34.1	17.8	25.5	31.6	0	16.4	3.4	45.98
Karjat, MH, India	Karjat, MH, India	Week 11 (Mar) 1989	33.2	17.8	25.5	33.7	0	19.7	29.7	63.49
Karjat, MH, India	Karjat, MH, India	Week 12 (Mar) 1989	34.9	18.1	25.7	32.9	0	18.4	8.9	62.34
Karjat, MH, India	Karjat, MH, India	Week 13 (Mar) 1989	33.3	20.5	27.3	35	7.2	20	41.4	57.73
Karjat, MH, India	Karjat, MH, India	Week 14 (Apr) 1989	35.1	17.6	26.4	34.5	0	18.4	13	51.66
Karjat, MH, India	Karjat, MH, India	Week 15 (Apr) 1989	38.1	18.6	28	35.9	0	17.9	1	42.01
Karjat, MH, India	Karjat, MH, India	Week 16 (Apr) 1989	34.3	21.5	28.2	34.9	0	18.5	5.6	55.28
Karjat, MH, India	Karjat, MH, India	Week 17 (Apr) 1989	36	22.3	28.8	37.8	24.7	18.4	39.4	63.14
Karjat, MH, India	Karjat, MH, India	Week 18 (Apr) 1989	34.2	23.1	28.9	36.9	0	18.4	29.5	60.13
Karjat, MH, India	Karjat, MH, India	Week 19 (May) 1989	36	24.2	29.6	37.8	22.2	17.2	29.6	60.57
Karjat, MH, India	Karjat, MH, India	Week 20 (May) 1989	38.3	21.7	30	41.2	0	18.4	23.9	54.21
Karjat, MH, India	Karjat, MH, India	Week 21 (May) 1989	36.4	23.9	29.7	39.3	0	17.4	51.9	66.22
Karjat, MH, India	Karjat, MH, India	Week 22 (May) 1989	33.7	23	29.1	37.1	0	19.1	45.5	63.17
Karjat, MH, India	Karjat, MH, India	Week 23 (Jun) 1989	33.4	24.2	29.2	40.9	107	22.3	60.9	70.19
Karjat, MH, India	Karjat, MH, India	Week 24 (Jun) 1989	33.4	23.4	27.8	38.3	152.65	22.1	83.9	79.61
Karjat, MH, India	Karjat, MH, India	Week 25 (Jun) 1989	31	21.9	27.5	38	134.84	22	87.3	81.84
Karjat, MH, India	Karjat, MH, India	Week 26 (Jun) 1989	30.6	22.9	27.1	37.2	32.3	18.4	78	79.42
Karjat, MH, India	Karjat, MH, India	Week 27 (Jul) 1989	30	23.7	26.7	36	248.62	19.7	85.3	82.55
Karjat, MH, India	Karjat, MH, India	Week 28 (Jul) 1989	30.6	24	27.1	36.4	130.7	14.8	82.2	80.04
Karjat, MH, India	Karjat, MH, India	Week 29 (Jul) 1989	31.1	23	27.3	34.9	57.27	17.1	83.2	78.22
Karjat, MH, India	Karjat, MH, India	Week 30 (Jul) 1989	31.1	23.4	26.6	37.4	268.61	22.3	92.7	86.21
Karjat, MH, India	Karjat, MH, India	Week 31 (Jul) 1989	29.4	22.1	25.9	34.7	338.69	42.5	88.4	85.22
Karjat, MH, India	Karjat, MH, India	Week 32 (Aug) 1989	30.1	21.4	26.1	35.6	14.64	20.6	83.1	81.56
Karjat, MH, India	Karjat, MH, India	Week 33 (Aug) 1989	29	21.4	25.3	32.4	209.83	17.2	88.5	85.31
Karjat, MH, India	Karjat, MH, India	Week 34 (Aug) 1989	28.9	22.7	25.5	34.1	247.89	20.5	91.8	88.08
Karjat, MH, India	Karjat, MH, India	Week 35 (Aug) 1989	28	23.5	25.2	31.2	143.28	18.5	94.2	87.44
Karjat, MH, India	Karjat, MH, India	Week 36 (Sep) 1989	30.2	22.5	25.8	34.4	59.11	30.4	77.1	82.81
Karjat, MH, India	Karjat, MH, India	Week 37 (Sep) 1989	30.1	20.1	25.6	35.2	40.59	14.8	79.5	82.59
Karjat, MH, India	Karjat, MH, India	Week 38 (Sep) 1989	30.9	22.1	26.6	36.2	9.1	16.6	76.7	80.05
Karjat, MH, India	Karjat, MH, India	Week 39 (Sep) 1989	31.8	24.1	26.8	38.2	137.7	14.8	87.1	84.79
Karjat, MH, India	Karjat, MH, India	Week 40 (Oct) 1989	31.2	22.9	26.1	38.3	206.51	12.8	85.8	85.79
Karjat, MH, India	Karjat, MH, India	Week 41 (Oct) 1989	34.5	21.9	27.2	37.4	20	11.2	50	79.9
Karjat, MH, India	Karjat, MH, India	Week 42 (Oct) 1989	37.2	21.9	27.9	39.1	0	14.8	27.5	72.04
Karjat, MH, India	Karjat, MH, India	Week 43 (Oct) 1989	33.5	18.4	26.2	38.5	0	14.8	17.8	67.17
Karjat, MH, India	Karjat, MH, India	Week 44 (Oct) 1989	34.7	17.7	26.8	37	0	14.8	20.2	61.24
Karjat, MH, India	Karjat, MH, India	Week 45 (Nov) 1989	33.9	13.6	26.2	35	0	14.8	23	61.16
Karjat, MH, India	Karjat, MH, India	Week 46 (Nov) 1989	33.5	18.3	26.7	35.6	0	51.8	34.1	57.72
Karjat, MH, India	Karjat, MH, India	Week 47 (Nov) 1989	33.7	20.9	27.1	36.5	0	10.9	32	64.01
Karjat, MH, India	Karjat, MH, India	Week 48 (Nov) 1989	33.6	13.9	24.6	32.8	0	14.8	2.4	60.26
Karjat, MH, India	Karjat, MH, India	Week 49 (Dec) 1989	32.1	14.2	24.2	31	0	14.8	3.5	57.38
Karjat, MH, India	Karjat, MH, India	Week 50 (Dec) 1989	34.1	15.1	23.7	32.8	0	11.2	6.8	53.15
Karjat, MH, India	Karjat, MH, India	Week 51 (Dec) 1989	33.2	13.9	22.9	31.5	0	10.6	12.2	53.12
Karjat, MH, India	Karjat, MH, India	Week 52 (Dec) 1989	30.1	14.9	22.4	29	0	12.3	21.4	59.59
Karjat, MH, India	Karjat, MH, India	Week 1 (Dec) 1989	29.4	15.7	22.6	30.1	0.2	12.3	49.1	62.23
