# Supplementary material for: Predicting rice diseases across diverse agro-meteorological conditions using an artificial intelligence approach
Source: PeerJ Comput Sci. 2021 Sep 3;7:e687. doi: 10.7717/peerj-cs.687 (PMC8444092; doi:10.7717/peerj-cs.687)
Supplement: Supplemental Information 2 — ANN model is built where, model is trained and tested with 70–30% data split with Activation functions. [file peerj-cs-07-687-s002.ipynb]

# %% [code]
import pandas_datareader as web
import seaborn as sns
import datetime
import pandas as pd
from sklearn import preprocessing
from sklearn.model_selection import train_test_split
import matplotlib.pyplot as plt

global X_test 

# %% [code]
#Reading the data into Pandas
df = pd.read_csv('/content/karjat.csv')

# %% [code]
#Pre-Processing and Understanding the Data
#Getting to know mean, std daviation, Interquartile ranges of data
df.describe()


# %% [code]
##Checking if data has any missing values 
##print (df.isna().sum())


# %% [code]
#We have 'Period' column which we want to convert to single numeric value before processing
le = preprocessing.LabelEncoder()
date=le.fit_transform(df['Period'])
date=pd.DataFrame(date)


# %% [code]

#Droping the original date column from dataframe
df=df.drop(['Location'],axis=1)
df=df.drop('Address',axis=1)
df=df.drop('Maximum Temperature',axis=1)
df=df.drop('Minimum Temperature',axis=1)
df=df.drop('Heat Index',axis=1)
df=df.drop('Precipitation',axis=1)
df=df.drop('Wind Speed',axis=1)
df=df.drop('Cloud Cover',axis=1)
df=df.drop('Relative Humidity',axis=1)

# %% [code]
#Adding new encoded date column to our dataframe
df['Period']=date
#Once again checking the dataframe
df.head(10)


# %% [code]
#Actual processing starts here
#Seperating dependent and independent columns 
y_actual=df.pop('Temperature')

X=df

# %% [code]
#Now Spliting the data into train test 
print ('Splitting the data into train test')
X_train, X_test, y_train, y_test = train_test_split(X, y_actual, test_size=0.30, random_state=0)

print ('Spliting Done.')
print ('---------------------------------------------------------------------')
print('X_train shape ',X_train.shape)
print('X_test.shape ',X_test.shape)
print(' y_train.shape ',y_train.shape)
print('y_test.shape ', y_test.shape)

print ('\n\n\n')
print ('--------------------------------------------------------------------------------------------')
print ('Neural Network .. ')

# %% [code]
import keras
from keras.models import Sequential
from keras.layers import Dense, Dropout
from keras.optimizers import Adam
from sklearn.preprocessing import StandardScaler
from keras.wrappers.scikit_learn import KerasRegressor

# %% [code]
print (' ')
def build_regressor():
    regressor = Sequential()
    regressor.add(Dense(units=5, activation='relu', input_dim=1))
    regressor.add(Dense(units=15, activation='relu'))
    regressor.add(Dense(units=1))
    regressor.compile(optimizer='adam', loss='mean_squared_error', metrics=['mae'])
    return regressor

# %% [code]
def cnn():
    global X_test
    regressor = KerasRegressor(build_fn=build_regressor, batch_size=32, epochs=500)
    print ('Training the CNN Model...')
    history = regressor.fit(X_train, y_train)
    print ('Training Done')
    y_pred = regressor.predict(X_test)
    
    
    #Saving the result in excel
    result2 = pd.DataFrame()
    result2['Actual_values'] = y_test
    result2['Predict_values'] = y_pred
    result2['Period'] = le.inverse_transform(X_test['Period'])
    result2.head(10)
    result2.to_excel('Results_CNN.xlsx', index=False)
    
    plt.figure(figsize=(16,8))
    plt.title('Predicted Temperature Values using NN.')
    plt.plot(y_pred)
    plt.show()

cnn()
